# Supplementary material for: Dried Blood Spots Capture a Wide Range of Metabolic Pathways and Biological Characteristics Associated with Fish Oil Supplementation, Fasting, and the Postprandial State
Source: Metabolites. 2025 Dec 26;16(1):28. doi: 10.3390/metabo16010028 (PMC12843892; doi:10.3390/metabo16010028)
Supplement: Supplementary file 1 [file metabolites-16-00028-s001.zip]

Archive with 3 entries (3 files):
- Supplemental Figure S1 Individual biochemical variation.pdf
- Supplemental Table S1 Heat map of statistically significant biochemicals profiled in this study..xlsx
- Supplemental Table S2 CHEMICAL_NAME.xlsx
