# Supplementary material for: Dried Blood Spots Capture a Wide Range of Metabolic Pathways and Biological Characteristics Associated with Fish Oil Supplementation, Fasting, and the Postprandial State
Source: Metabolites. 2025 Dec 26;16(1):28. doi: 10.3390/metabo16010028 (PMC12843892; doi:10.3390/metabo16010028)
Supplement: Supplementary file 1 [file metabolites-16-00028-s001.zip › Supplemental Table S1 Heat map of statistically significant biochemicals profiled in this study..xlsx]

## Sheet: 25826_Statistics_Report
	Heat map of statistically significant biochemicals profiled in this study. Red and green shaded cells indicate p≤0.05 (red indicates that the mean values are significantly higher for that comparison; green values significantly lower). Light red and light green shaded cells indicate 0.05<p<0.10 (light red indicates that the mean values trend higher for that comparison; light green values trend low…
											Fold of Change								Statistical Values															Mean Values											% Filled Values
											FISHOIL_Y_FAST	FISHOIL_Y_FED	FISHOIL_N_FED	FISHOIL_Y_FED	DIET Main Effect	FED_FASTING Main Effect	DIET by FED_FASTING Interaction		FISHOIL_Y_FAST		FISHOIL_Y_FED		FISHOIL_N_FED		FISHOIL_Y_FED		DIET Main Effect		FED_FASTING Main Effect		DIET by FED_FASTING Interaction			LS_FAST	LS_FED	LS_FISH_OIL_N	LS_FISH_OIL_N_FAST	LS_FISH_OIL_N_FED	LS_FISH_OIL_Y	LS_FISH_OIL_Y_FAST	LS_FISH_OIL_Y_FED	LS_INT_DENOM	LS_INT_NUM		FISH_OIL_N_FAST	FISH_OIL_N_FED	FISH_OIL_Y_FAST	FISH_OIL_Y_FED
											FISHOIL_N_FAST	FISHOIL_N_FED	FISHOIL_N_FAST	FISHOIL_Y_FAST					FISHOIL_N_FAST		FISHOIL_N_FED		FISHOIL_N_FAST		FISHOIL_Y_FAST
	Pathway Sort Order	Super Pathway	Sub Pathway	Biochemical Name	Platform	Comp ID	KEGG	HMDB	PUBCHEM	X	TEST1 COMP1	TEST1 COMP2	TEST1 COMP3	TEST1 COMP4	TEST2 COMP1	TEST2 COMP2	TEST2 COMP3	X	p-value	q-value	p-value	q-value	p-value	q-value	p-value	q-value	p-value	q-value	p-value	q-value	p-value	q-value	X											X					X
	1	Amino Acid	Glycine, Serine and Threonine Metabolism	glycine	LC/MS pos early	58	C00037	HMDB0000123	750		0.98	1	1.01	1.03	0.99	1.02	1.01		0.5914	0.7184	0.9816	0.7962	0.636	0.2201	0.2588	0.0655	0.7523	0.6644	0.2587	0.0606	0.6363	0.9958		0.809	0.8276	0.8218	0.8163	0.8273	0.8147	0.8017	0.8279	0.8144	0.8221		100	100	100	100
	2			N-acetylglycine	LC/MS pos early	27710		HMDB0000532	10972		0.96	0.95	0.98	0.98	0.95	0.98	1		0.2888	0.558	0.2502	0.5479	0.537	0.1961	0.4556	0.0989	0.2125	0.3789	0.3373	0.0761	0.9264	0.9958		2.0574	2.016	2.0847	2.1039	2.0656	1.9896	2.0119	1.9676	2.0386	2.0346		100	100	100	100
	5			sarcosine	LC/MS pos early	1516	C00213	HMDB0000271	1088		1.01	1.01	1.11	1.11	1.01	1.11	1		0.9094	0.835	0.8913	0.773	0.1896	0.0926	0.1811	0.0488	0.8771	0.7016	0.0657	0.0188	0.9848	0.9958		0.5216	0.5771	0.5456	0.5189	0.5736	0.5517	0.5242	0.5806	0.5483	0.5489		93	92	89	92
	6			dimethylglycine	LC/MS pos early	5086	C03626	HMDB0000092	673		0.99	1	1.05	1.06	0.99	1.06	1		0.7675	0.7937	0.9582	0.7934	0.1527	0.079	0.0899	0.028	0.8298	0.6887	0.0308	0.0098	0.839	0.9958		0.6275	0.6621	0.6468	0.6312	0.6628	0.6424	0.6239	0.6614	0.643	0.6461		100	100	100	100
	7			betaine	LC/MS pos early	3141	C00719	HMDB0000043	247		0.98	0.97	1.02	1.01	0.98	1.02	0.99		0.214	0.5335	0.0478	0.3184	0.0233	0.0208	0.2736	0.0686	0.0801	0.2675	0.0194	0.0067	0.3662	0.9958		0.9027	0.9177	0.9215	0.9112	0.932	0.8989	0.8942	0.9036	0.9129	0.9074		100	100	100	100
	10			serine	LC/MS pos early	1648	C00065	HMDB0000187	5951		0.95	0.99	1.02	1.06	0.97	1.04	1.02		0.2428	0.5369	0.8737	0.773	0.6428	0.2219	0.0808	0.026	0.4336	0.5083	0.118	0.0309	0.3481	0.9958		0.9594	0.9956	0.9914	0.9839	0.9989	0.9634	0.9355	0.9922	0.9667	0.988		100	100	100	100
	11			N-acetylserine	LC/MS polar	37076		HMDB0002931	65249		0.89	0.96	0.96	1.03	0.92	0.99	1.04		0.0106	0.1659	0.3132	0.5861	0.2147	0.1017	0.422	0.0935	0.0369	0.1875	0.7491	0.1459	0.1522	0.9958		1.5626	1.5498	1.6215	1.6592	1.5847	1.4935	1.4717	1.5156	1.5272	1.5858		100	100	100	100
	16			2-methylserine	LC/MS pos early	53229	C02115		94309		1.17	1.1	1.08	1.01	1.14	1.04	0.97		0.196	0.5113	0.418	0.6357	0.3883	0.1558	0.8863	0.1627	0.2374	0.39	0.4763	0.1018	0.6084	0.9958		0.7842	0.8184	0.7507	0.7236	0.7788	0.855	0.8498	0.8602	0.8135	0.7889		91	95	94	96
	17			threonine	LC/MS pos early	1284	C00188	HMDB0000167	6288		0.99	0.97	1.09	1.08	0.98	1.09	0.99		0.7922	0.8034	0.576	0.712	0.0063	0.0076	0.0205	0.009	0.6531	0.6254	0.0007	0.0004	0.7205	0.9958		0.701	0.7615	0.7385	0.7058	0.7727	0.7228	0.6962	0.7504	0.7334	0.7278		100	100	100	100
	18			N-acetylthreonine	LC/MS polar	33939		HMDB0062557	152204		0.96	0.96	1.05	1.05	0.96	1.05	1		0.1457	0.4804	0.156	0.4703	0.0292	0.0245	0.0265	0.0111	0.0867	0.2725	0.0029	0.0014	0.9748	0.9958		1.3153	1.3858	1.3763	1.3411	1.4123	1.3245	1.29	1.3598	1.3498	1.3505		100	100	100	100
	29		Alanine and Aspartate Metabolism	alanine	LC/MS pos early	1126	C00041	HMDB0000161	5950		0.99	0.98	1.16	1.14	0.98	1.15	0.99		0.7264	0.7785	0.5299	0.6989	4.0077e-05	0.0002	0.0001	0.0002	0.5703	0.5832	4.694e-07	1.0851e-06	0.7893	0.9958		0.6803	0.7828	0.7369	0.6851	0.7926	0.7227	0.6756	0.773	0.7318	0.7277		100	100	100	100
	31			N-acetylalanine	LC/MS polar	1585	C02847	HMDB0000766	88064		0.98	0.98	1	1	0.98	1	1		0.2479	0.5369	0.2599	0.5554	0.8407	0.2696	0.8093	0.1516	0.1921	0.3713	0.7545	0.1468	0.9773	0.9958		0.9498	0.9523	0.9597	0.9586	0.9608	0.9425	0.9412	0.9438	0.951	0.9512		100	100	100	100
	33			N,N-dimethylalanine	LC/MS pos early	63151			5488191		0.9	0.87	0.92	0.89	0.88	0.9	0.98		0.1827	0.494	0.0921	0.3774	0.1088	0.0614	0.0342	0.0132	0.098	0.2864	0.0107	0.0041	0.6852	0.9958		0.921	0.8308	0.9305	0.9723	0.8905	0.8223	0.8725	0.7751	0.8815	0.8681		98	97	93	92
	35			N-carbamoylalanine	LC/MS pos early	52340			426409		0.91	0.84	1.13	1.04	0.87	1.08	0.96		0.1894	0.5036	0.0163	0.186	0.0233	0.0208	0.4789	0.1027	0.0386	0.1881	0.0359	0.0113	0.2399	0.9958		1.8577	2.0092	2.0662	1.945	2.195	1.8064	1.7743	1.8391	1.9735	1.8913		96	98	98	94
	36			aspartate	LC/MS pos early	443	C00049	HMDB0000191	5960		0.97	0.98	0.97	0.98	0.98	0.97	1.01		0.2808	0.558	0.5686	0.7108	0.0117	0.0128	0.1272	0.0372	0.3851	0.4821	0.0056	0.0024	0.4253	0.9958		1.0142	0.9867	1.0121	1.0299	0.9946	0.9888	0.9988	0.9789	0.9967	1.0041		100	100	100	100
	37			N-acetylaspartate (NAA)	LC/MS polar	22185	C01042	HMDB0000812	65065		0.88	0.89	0.96	0.97	0.89	0.96	1.01		0.067	0.3868	0.1034	0.4	0.5031	0.1876	0.6492	0.1286	0.0164	0.117	0.4274	0.0931	0.8786	0.9958		1.3004	1.2523	1.3539	1.3847	1.3238	1.2028	1.2213	1.1846	1.2715	1.2808		97	99	96	97
	40			asparagine	LC/MS pos early	512	C00152	HMDB0000168	6267		1.01	1.01	1.04	1.05	1.01	1.05	1		0.6058	0.7299	0.4794	0.6757	0.0009	0.0019	0.0004	0.0005	0.5046	0.5464	8.9882e-06	1.2021e-05	0.8163	0.9958		1.1197	1.1715	1.1384	1.114	1.1634	1.1522	1.1253	1.1796	1.1442	1.1464		100	100	100	100
	43			hydroxyasparagine**	LC/MS pos early	62060	C20631	HMDB32332	15991574		1.02	1.01	0.93	0.91	1.02	0.92	0.99		0.3211	0.5761	0.818	0.7718	0.0002	0.0008	1.4923e-05	4.6845e-05	0.4816	0.5325	4.1163e-07	9.9419e-07	0.4497	0.9958		0.5896	0.5418	0.5609	0.5824	0.5403	0.5694	0.5968	0.5433	0.5678	0.5625		100	100	100	100
	46		Glutamate Metabolism	glutamate	LC/MS pos early	57	C00025 C00217	HMDB0000148	33032		1.02	1.03	1.04	1.06	1.03	1.05	1.01		0.5035	0.685	0.2083	0.523	0.0634	0.0417	0.0118	0.0058	0.2567	0.4021	0.003	0.0015	0.5878	0.9958		1.0494	1.1012	1.0613	1.0402	1.0828	1.0889	1.0588	1.12	1.0707	1.0793		100	100	100	100
	47			glutamine	LC/MS pos early	53	C00064	HMDB0000641	5961		0.99	0.93	0.94	0.88	0.96	0.91	0.97		0.8302	0.8248	0.1581	0.4703	0.1314	0.0709	0.0046	0.0029	0.3316	0.4475	0.0029	0.0014	0.2788	0.9958		0.9855	0.8982	0.9607	0.9908	0.9315	0.9214	0.9802	0.8662	0.9555	0.9264		100	100	100	100
	49			N-acetylglutamate	LC/MS polar	15720	C00624	HMDB0001138	70914		0.92	0.9	1.25	1.23	0.91	1.24	0.99		0.0619	0.3804	0.0278	0.2452	2.5221e-06	2.235e-05	7.7482e-06	3.2868e-05	0.0205	0.1371	1.5078e-08	6.9888e-08	0.7507	0.9958		1.7788	2.2045	2.0745	1.8558	2.319	1.8902	1.705	2.0956	1.9884	1.9721		95	95	96	98
	50			N-acetylglutamine	LC/MS neg	33943	C02716	HMDB0006029	182230		0.85	0.83	1.07	1.05	0.84	1.06	0.99		0.0009	0.0272	0.0003	0.0102	0.0364	0.028	0.1199	0.0354	0.0004	0.0106	0.0123	0.0046	0.6732	0.9958		1.8627	1.9787	2.0913	2.0195	2.1657	1.7624	1.7182	1.8078	1.929	1.9107		100	100	100	100
	53			4-hydroxyglutamate	LC/MS pos early	40499	C03079	HMDB0001344	439902		0.97	0.94	1.07	1.04	0.96	1.05	0.99		0.4386	0.6608	0.1466	0.4659	0.0966	0.0562	0.3212	0.0765	0.1177	0.3091	0.0631	0.0182	0.6234	0.9958		1.8149	1.9115	1.9034	1.8423	1.9665	1.8227	1.788	1.8581	1.8751	1.8502		100	100	100	99
	58			beta-citrylglutamate	LC/MS neg	54923	C20775		189741		0.99	0.96	0.98	0.96	0.97	0.97	0.99		0.5381	0.6937	0.087	0.3678	0.2328	0.1082	0.0033	0.0023	0.2047	0.3782	0.0041	0.0019	0.1624	0.9958		1.7844	1.7355	1.7828	1.7963	1.7693	1.7371	1.7725	1.7024	1.7709	1.7487		100	100	100	100
	62			2-pyrrolidinone	LC/MS pos early	31675		HMDB0002039	12025		0.83	0.83	1.04	1.03	0.83	1.03	1		7.2429e-05	0.0042	3.9923e-05	0.0019	0.2999	0.1296	0.4188	0.0932	4.3352e-05	0.002	0.1957	0.048	0.8684	0.9958		1.87	1.9339	2.086	2.0469	2.1259	1.7336	1.7083	1.7592	1.9057	1.8976		99	100	100	98
	64			S-1-pyrroline-5-carboxylate	LC/MS pos early	42370	C04322	HMDB0001301	11966181		0.97	0.97	1.16	1.16	0.97	1.16	1		0.4824	0.6813	0.4174	0.6357	0.0004	0.0011	0.0006	0.0006	0.2864	0.4224	3.9967e-06	6.4035e-06	0.9381	0.9958		2.2033	2.5541	2.4074	2.2336	2.5947	2.3375	2.1734	2.5141	2.3747	2.3697		100	100	100	100
	72		Histidine Metabolism	histidine	LC/MS neg	59	C00135	HMDB0000177	6274		1.03	1.04	1.06	1.07	1.03	1.07	1.01		0.4483	0.6631	0.2938	0.5793	0.0109	0.0121	0.0035	0.0023	0.3198	0.4391	0.0003	0.0002	0.7354	0.9958		0.72	0.767	0.7318	0.7108	0.7534	0.7547	0.7294	0.781	0.7413	0.7451		100	100	100	100
	73			1-methylhistidine	LC/MS pos early	30460	C01152	HMDB0000001	92105		1.02	0.99	0.99	0.97	1	0.98	0.99		0.7002	0.7691	0.8466	0.7718	0.6806	0.2311	0.1929	0.0512	0.9149	0.7092	0.2263	0.0539	0.5202	0.9958		0.7308	0.7145	0.7212	0.725	0.7174	0.724	0.7365	0.7117	0.7269	0.7183		100	100	100	100
	74			3-methylhistidine	LC/MS pos early	15677	C01152	HMDB0000479	64969		0.78	0.85	1.12	1.23	0.81	1.17	1.05		0.1638	0.4813	0.3769	0.6078	0.395	0.1579	0.1188	0.0353	0.1979	0.3756	0.0918	0.0249	0.6001	0.9958		0.5778	0.6759	0.6928	0.6559	0.7317	0.5638	0.5091	0.6244	0.6103	0.64		100	100	100	100
	75			N-acetylhistidine	LC/MS pos early	33946	C02997	HMDB0032055	75619		0.89	0.83	1.12	1.04	0.86	1.08	0.96		0.0002	0.0097	1.6941e-07	2.3595e-05	0.0004	0.0011	0.1453	0.0415	7.2813e-06	0.0006	0.0006	0.0004	0.0778	0.9958		1.6749	1.8101	1.8826	1.7786	1.9927	1.6103	1.5772	1.6442	1.7728	1.7101		99	99	100	99
	78			N-acetyl-1-methylhistidine*	LC/MS pos early	43255		HMDB0240340	53859791		0.92	0.93	0.95	0.95	0.93	0.95	1		0.22	0.5335	0.2292	0.5363	0.1715	0.0859	0.184	0.0495	0.1862	0.3664	0.0612	0.0179	0.9769	0.9958		0.562	0.5325	0.5688	0.5845	0.5535	0.5262	0.5403	0.5124	0.5468	0.5473		99	98	98	100
	80			trans-urocanate	LC/MS pos early	607	C00785	HMDB0000301	736715		0.76	1.03	0.69	0.93	0.89	0.8	1.16		0.0255	0.2607	0.8194	0.7718	0.0022	0.0036	0.5054	0.1076	0.1801	0.3613	0.0079	0.0032	0.0642	0.9958		22.6695	18.1686	21.5694	25.9473	17.9301	19.0953	19.8058	18.4103	18.8447	21.8563		100	100	100	100
	81			cis-urocanate	LC/MS pos early	40410		HMDB0034174	1549103		0.7	0.98	0.66	0.93	0.83	0.78	1.18		0.011	0.1696	0.8984	0.7748	0.0034	0.0049	0.5623	0.1169	0.0547	0.2218	0.0125	0.0047	0.0796	0.9958		31.0619	24.3285	30.145	37.0382	24.5348	25.0685	26.0499	24.124	25.281	29.8916		100	100	100	100
	82			imidazole propionate	LC/MS pos early	40730		HMDB0002271	70630		0.77	0.79	0.91	0.94	0.78	0.93	1.01		0.1019	0.4315	0.1421	0.458	0.5103	0.1888	0.6485	0.1286	0.0633	0.2376	0.4322	0.094	0.885	0.9958		1.0111	0.9362	1.1017	1.153	1.0527	0.8592	0.8866	0.8326	0.9661	0.9798		88	88	82	80
	83			formiminoglutamate	LC/MS pos early	43493	C00439	HMDB0000854	439233		1.11	1.15	1.17	1.22	1.13	1.19	1.02		0.0876	0.4272	0.0205	0.2098	0.0018	0.0031	0.0002	0.0003	0.0244	0.1545	9.0981e-06	1.2068e-05	0.5331	0.9958		0.8692	1.0381	0.8939	0.8262	0.9672	1.0094	0.9144	1.1143	0.9404	0.9595		100	100	99	100
	85			imidazole lactate	LC/MS pos early	15716	C05568	HMDB0002320	793		1.03	1.01	1.05	1.03	1.02	1.04	0.99		0.3674	0.6078	0.8027	0.7718	0.0417	0.0308	0.1826	0.0492	0.4771	0.5325	0.02	0.0068	0.5867	0.9958		0.7244	0.7553	0.7337	0.7153	0.7527	0.7457	0.7337	0.758	0.7431	0.7363		100	100	100	100
	88			N-acetylcarnosine	LC/MS neg	43488		HMDB0012881	9903482		1.09	0.98	1.07	0.97	1.03	1.02	0.95		0.1677	0.483	0.7455	0.7588	0.2525	0.1143	0.5707	0.1182	0.4496	0.519	0.6786	0.1347	0.2278	0.9958		1.0026	1.0204	0.9954	0.9616	1.0303	1.0278	1.0454	1.0105	1.0378	0.9858		77	82	86	79
	93			1-methyl-4-imidazoleacetate	LC/MS pos early	32350	C05828	HMDB0002820	75810		0.97	0.97	1.09	1.09	0.97	1.09	1		0.44	0.6608	0.4443	0.6535	0.0476	0.0337	0.0469	0.0173	0.279	0.4154	0.0062	0.0026	0.9959	0.9963		0.709	0.7741	0.7532	0.7209	0.787	0.7286	0.6973	0.7614	0.7408	0.7409		100	100	100	100
	94			1-methyl-5-imidazoleacetate	LC/MS pos early	62946		HMDB04988	6451814		0.87	0.86	1.03	1.01	0.87	1.02	0.99		0.2948	0.5583	0.2354	0.5363	0.5105	0.1888	0.8136	0.152	0.252	0.4014	0.5277	0.1106	0.7639	0.9958		0.5396	0.5505	0.586	0.5775	0.5947	0.5069	0.5043	0.5096	0.5476	0.5425		100	100	100	100
	95			1-methyl-5-imidazolelactate	LC/MS pos early	64596					0.73	0.8	1.03	1.13	0.76	1.08	1.05		0.1668	0.483	0.314	0.5861	0.6155	0.2139	0.076	0.025	0.2226	0.3832	0.1077	0.0287	0.3508	0.9958		0.436	0.4718	0.5193	0.5106	0.5282	0.3961	0.3723	0.4214	0.4435	0.4638		96	93	86	92
	98			1-ribosyl-imidazoleacetate*	LC/MS pos early	61868	C05131	HMDB0002331	440569		1	0.98	0.96	0.94	0.99	0.95	0.99		0.9088	0.835	0.6188	0.7208	0.0269	0.0233	0.0023	0.0018	0.8332	0.6897	0.0004	0.0003	0.4665	0.9958		0.9267	0.8793	0.9054	0.9251	0.8862	0.9	0.9284	0.8725	0.907	0.8984		100	100	100	100
	99			4-imidazoleacetate	LC/MS pos early	32349	C02835	HMDB0002024	96215		0.91	0.92	1.02	1.03	0.91	1.02	1.01		7.7975e-05	0.0042	0.0004	0.0114	0.3223	0.1362	0.0964	0.0298	0.0001	0.0047	0.0644	0.0185	0.6154	0.9958		5.5635	5.6929	5.8858	5.8361	5.936	5.3811	5.3035	5.4599	5.6108	5.6448		100	100	100	100
	107		Lysine Metabolism	lysine	LC/MS pos early	1301	C00047 C00739	HMDB0003405	5962		1.03	1.02	1.1	1.08	1.03	1.09	0.99		0.4261	0.6567	0.619	0.7208	0.0125	0.0132	0.0275	0.0115	0.4233	0.5054	0.0016	0.0008	0.805	0.9958		0.6381	0.6962	0.6579	0.6279	0.6892	0.6753	0.6485	0.7032	0.6686	0.6645		100	100	100	100
	109			N6-acetyllysine	LC/MS neg	36752	C02727	HMDB0000206	92832		0.99	0.97	1.11	1.1	0.98	1.11	0.99		0.5584	0.6992	0.2452	0.5434	0.0001	0.0004	0.0006	0.0006	0.2183	0.3812	1.479e-06	2.783e-06	0.6787	0.9958		0.8078	0.8941	0.8593	0.8138	0.9073	0.8405	0.8019	0.881	0.853	0.8467		100	100	100	100
	111			N2-acetyl,N6-methyllysine	LC/MS pos early	62954					0.95	0.97	0.95	0.97	0.96	0.96	1.01		0.1493	0.4804	0.3896	0.6097	0.1452	0.0763	0.3815	0.0872	0.1061	0.2989	0.1018	0.0274	0.6725	0.9958		0.5905	0.5648	0.5903	0.607	0.5741	0.5649	0.5744	0.5556	0.5742	0.5808		84	81	82	81
	112			N2-acetyl,N6,N6-dimethyllysine	LC/MS pos early	63254					0.98	0.9	1	0.92	0.94	0.96	0.96		0.5579	0.6992	0.0052	0.0951	0.989	0.3029	0.0097	0.005	0.0395	0.191	0.0597	0.0175	0.0574	0.9958		0.6937	0.6646	0.7011	0.7009	0.7012	0.6576	0.6865	0.6299	0.6938	0.6645		95	95	96	91
	116			N6-methyllysine	LC/MS pos early	62860	C02728	HMDB0002038	164795		1.05	1.04	1	0.98	1.04	0.99	0.99		0.0995	0.4315	0.1991	0.5078	0.7875	0.2562	0.3831	0.0873	0.1097	0.3024	0.4197	0.0915	0.6672	0.9958		0.7475	0.7399	0.7286	0.7303	0.7268	0.7592	0.7651	0.7533	0.7457	0.7417		100	100	100	100
	117			N6,N6-dimethyllysine	LC/MS pos early	62862	C05545	HMDB0013287	193344		1.01	0.99	1	0.98	1	0.99	0.99		0.8094	0.8132	0.8715	0.773	0.934	0.2907	0.4763	0.1024	0.9647	0.7167	0.5734	0.1187	0.655	0.9958		0.6082	0.6029	0.6051	0.6057	0.6046	0.606	0.6108	0.6012	0.6077	0.6034		100	100	100	100
	118			N6,N6,N6-trimethyllysine	LC/MS pos early	1498	C03793	HMDB0001325	440120		1.05	1.04	1.02	1.01	1.04	1.01	0.99		0.3078	0.5636	0.4391	0.6519	0.3839	0.1544	0.7028	0.1365	0.3403	0.4508	0.3769	0.0838	0.7263	0.9958		0.8696	0.8822	0.8585	0.85	0.8671	0.8936	0.8897	0.8975	0.8784	0.8734		100	100	100	100
	119			hydroxy-N6,N6,N6-trimethyllysine*	LC/MS pos early	62959					0.99	1.02	0.97	0.99	1	0.98	1.01		0.7573	0.7932	0.5422	0.7005	0.074	0.0465	0.6466	0.1286	0.8647	0.7001	0.1121	0.0296	0.3308	0.9958		0.5225	0.5121	0.5163	0.5247	0.508	0.5183	0.5204	0.5163	0.5142	0.5204		100	100	100	100
	121			5-hydroxylysine	LC/MS pos early	15685	C16741	HMDB0000450	3032849		1.08	1.36	1.5	1.89	1.21	1.69	1.12		0.7313	0.7804	0.1625	0.4731	0.0643	0.0422	0.005	0.0031	0.2183	0.3812	0.0014	0.0008	0.4501	0.9958		0.542	0.9136	0.6403	0.5224	0.7848	0.7734	0.5624	1.0637	0.6643	0.7454		100	100	99	100
	122			5-(galactosylhydroxy)-lysine	LC/MS pos early	43582			66995551		1	0.96	1.26	1.21	0.98	1.24	0.98		0.9879	0.8438	0.8138	0.7718	0.1428	0.0754	0.221	0.057	0.8761	0.7016	0.0602	0.0176	0.8593	0.9958		0.5962	0.7377	0.6689	0.5955	0.7515	0.6575	0.5969	0.7243	0.6697	0.6567		79	82	82	82
	123			fructosyllysine	LC/MS pos early	46227		HMDB0034879	9839580		0.87	0.81	1.24	1.16	0.84	1.2	0.97		0.0582	0.3669	0.0083	0.1223	0.0001	0.0005	0.0043	0.0028	0.0152	0.1148	1.4739e-05	1.7667e-05	0.3487	0.9958		8.8388	10.629	10.5738	9.4866	11.7856	8.8849	8.2353	9.5858	9.8518	9.5361		100	100	100	100
	129			glutarylcarnitine (C5-DC)	LC/MS pos early	44664		HMDB0013130	71317118		1.02	0.98	1.01	0.98	1	1	0.98		0.6536	0.7472	0.6251	0.7219	0.561	0.2029	0.4717	0.1017	0.9816	0.7229	0.921	0.1735	0.3596	0.9958		0.5934	0.5924	0.593	0.5889	0.5972	0.5927	0.5978	0.5875	0.5975	0.5882		99	100	99	99
	133			pipecolate	LC/MS pos early	1444		HMDB0000070			0.95	0.91	1.14	1.08	0.93	1.11	0.98		0.5985	0.7235	0.3177	0.5884	0.0056	0.007	0.069	0.0233	0.4246	0.5059	0.0018	0.001	0.4277	0.9958		0.6784	0.7522	0.7418	0.6961	0.7904	0.6879	0.6611	0.7158	0.7229	0.7059		100	100	100	100
	138			5-aminovalerate	LC/MS pos early	18319	C00431	HMDB0003355	138		0.9	0.87	0.94	0.92	0.89	0.93	0.98		0.2488	0.5369	0.1378	0.4521	0.337	0.1408	0.1383	0.0398	0.1486	0.3525	0.0883	0.0241	0.6991	0.9958		0.602	0.5597	0.617	0.6348	0.5997	0.5461	0.5709	0.5224	0.5852	0.5759		91	95	84	87
	140			N,N,N-trimethyl-5-aminovalerate	LC/MS pos early	57687			14274897		0.99	0.98	1	0.99	0.99	1	0.99		0.5685	0.703	0.1525	0.4659	0.9138	0.2877	0.3949	0.0893	0.2041	0.3782	0.5974	0.1222	0.4968	0.9958		0.8031	0.7994	0.8068	0.8062	0.8073	0.7958	0.8001	0.7916	0.8037	0.7989		100	100	100	100
	142		Phenylalanine Metabolism	phenylalanine	LC/MS pos early	64	C00079	HMDB0000159	6140		1.01	1	1.22	1.21	1.01	1.21	0.99		0.578	0.7114	0.9537	0.7934	7.249e-10	5.8772e-08	3.1441e-09	8.2247e-08	0.6638	0.6263	1.82e-13	7.364e-12	0.7242	0.9958		0.8003	0.9722	0.8788	0.7949	0.9715	0.8854	0.8057	0.9729	0.8848	0.8794		100	100	100	100
	144			N-acetylphenylalanine	LC/MS neg	33950	C03519	HMDB0000512	74839		0.9	0.9	1.34	1.34	0.9	1.34	1		0.0143	0.1953	0.0149	0.1753	1.8611e-07	3.1701e-06	1.7935e-07	1.6422e-06	0.0043	0.0581	3.2279e-10	2.4874e-09	0.9911	0.9963		1.0553	1.41	1.2882	1.1147	1.4888	1.1551	0.9992	1.3353	1.2196	1.22		100	100	100	100
	155			phenylpyruvate	LC/MS polar	566	C00166	HMDB0000205	997		1.05	0.99	1.36	1.28	1.02	1.32	0.97		0.1873	0.5003	0.8279	0.7718	8.8428e-10	5.8772e-08	9.2907e-08	1.0416e-06	0.4314	0.5083	1.577e-12	4.2522e-11	0.2763	0.9958		2.2546	2.9724	2.5618	2.199	2.9845	2.616	2.3117	2.9603	2.6266	2.5514		99	100	100	100
	156			phenyllactate (PLA)	LC/MS neg	22130	C05607	HMDB0000779 HMDB0000563	3848		1.02	1.02	1.28	1.28	1.02	1.28	1		0.6918	0.7691	0.6662	0.7387	1.127e-05	7.49e-05	1.0115e-05	3.8196e-05	0.5588	0.578	1.6478e-08	7.4068e-08	0.9802	0.9958		0.9495	1.2149	1.0632	0.9404	1.2022	1.0849	0.9587	1.2277	1.0735	1.0745		100	100	100	100
	167		Tyrosine Metabolism	tyrosine	LC/MS pos early	1299	C00082	HMDB0000158	6057		0.95	0.95	1.2	1.21	0.95	1.21	1		0.1834	0.494	0.2682	0.5559	7.5812e-05	0.0003	3.7665e-05	8.5677e-05	0.0879	0.2725	1.5947e-07	4.8691e-07	0.8706	0.9958		0.9521	1.1491	1.0729	0.979	1.1759	1.0197	0.926	1.1229	1.0435	1.0485		100	100	100	100
	168			N-acetyltyrosine	LC/MS neg	32390		HMDB0000866	68310		0.91	0.91	1.25	1.25	0.91	1.25	1		0.0556	0.3631	0.0648	0.335	1.3534e-05	8.567e-05	1.0933e-05	3.8196e-05	0.0278	0.1694	5.382e-08	2.0736e-07	0.9525	0.9958		1.8685	2.3397	2.1892	1.958	2.4476	1.997	1.783	2.2366	2.089	2.0927		100	100	99	100
	180			4-hydroxyphenylpyruvate	LC/MS neg	1669	C01179	HMDB0000707	979		1.06	1.05	1.28	1.27	1.05	1.27	1		0.2156	0.5335	0.2927	0.5793	5.2738e-06	3.8946e-05	9.5309e-06	3.8196e-05	0.1084	0.3014	9.3692e-09	4.8908e-08	0.8923	0.9958		1.4708	1.8713	1.6153	1.4289	1.826	1.7039	1.514	1.9177	1.6627	1.6553		89	97	92	98
	186			3-(4-hydroxyphenyl)lactate	LC/MS neg	32197	C03672	HMDB0000755	9378		1	0.99	1.09	1.08	0.99	1.08	0.99		0.9915	0.8441	0.731	0.7553	0.0263	0.0229	0.0578	0.0202	0.8137	0.6824	0.0046	0.002	0.8021	0.9958		1.078	1.1694	1.1264	1.0778	1.1772	1.1192	1.0782	1.1617	1.1266	1.119		100	100	100	100
	195			phenol sulfate	LC/MS neg	32553	C02180	HMDB0060015	74426		1.01	0.96	1.02	0.97	0.99	1	0.98		0.9037	0.835	0.6728	0.7387	0.4433	0.1708	0.267	0.0673	0.8773	0.7016	0.8028	0.1552	0.1881	0.9958		0.5499	0.5475	0.5523	0.547	0.5577	0.5451	0.5528	0.5374	0.5552	0.5422		100	100	100	100
	207			vanillylmandelate (VMA)	LC/MS neg	1567	C05584	HMDB0000291	1245		0.94	0.96	1.01	1.03	0.95	1.02	1.01		0.3045	0.5621	0.4786	0.6757	0.8571	0.2735	0.5924	0.1217	0.2719	0.4102	0.613	0.1246	0.8009	0.9958		0.5106	0.521	0.5298	0.5271	0.5325	0.5021	0.4947	0.5097	0.5132	0.5184		89	81	84	84
	209			3-methoxytyrosine	LC/MS pos early	12017		HMDB0001434	9307		0.97	1.01	1	1.03	0.99	1.01	1.02		0.522	0.685	0.8979	0.7748	0.9193	0.2879	0.4774	0.1025	0.7338	0.6572	0.6654	0.1331	0.5655	0.9958		0.6398	0.6478	0.6473	0.6486	0.646	0.6403	0.6311	0.6496	0.6385	0.6491		99	100	97	98
	229			dopamine 3-O-sulfate	LC/MS neg	48407	C13690	HMDB0006275	122136		0.97	0.9	1.66	1.55	0.93	1.6	0.96		0.7749	0.7981	0.3671	0.6033	8.3508e-05	0.0003	0.0005	0.0006	0.4011	0.4915	1.1797e-06	2.328e-06	0.661	0.9958		0.8005	1.2836	1.0492	0.8139	1.3526	0.9794	0.7874	1.2182	1.032	0.9957		92	93	91	94
	230			p-cresol glucuronide*	LC/MS neg	48841		HMDB0011686	154035		0.74	0.69	0.89	0.83	0.72	0.86	0.97		0.0879	0.4272	0.0409	0.2946	0.1088	0.0614	0.0153	0.0073	0.0535	0.2203	0.0059	0.0025	0.5102	0.9958		0.8315	0.7136	0.9096	0.9655	0.857	0.6523	0.7161	0.5941	0.7834	0.7574		92	84	82	77
	231			tyramine O-sulfate	LC/MS neg	48408		HMDB0006409	153005		0.98	1.01	1.33	1.38	1	1.35	1.02		0.8795	0.8278	0.923	0.7848	0.0659	0.0425	0.0387	0.0147	0.9704	0.7197	0.0077	0.0031	0.8558	0.9958		0.2787	0.3767	0.3247	0.282	0.3739	0.3234	0.2755	0.3795	0.321	0.3271		70	75	67	79
	232			N-formylphenylalanine	LC/MS neg	48433		HMDB0240317	7064571;759256		0.88	0.88	1.27	1.27	0.88	1.27	1		1.6574e-05	0.0014	1.864e-05	0.001	5.424e-11	1.442e-08	4.8749e-11	1.973e-09	3.2988e-08	1.0458e-05	3e-15	3.77e-13	0.9784	0.9958		3.3085	4.2027	3.976	3.5287	4.4801	3.4971	3.1021	3.9424	3.728	3.7298		100	100	100	100
	233			vanillic alcohol sulfate	LC/MS neg	48733		HMDB0041788			0.92	1.01	3.92	4.32	0.97	4.11	1.05		0.7881	0.8018	0.9648	0.7938	7.1175e-05	0.0003	2.7452e-05	7.1215e-05	0.8737	0.7016	1.2168e-07	3.9438e-07	0.8249	0.9958		0.1054	0.4336	0.2175	0.1098	0.4307	0.2101	0.1011	0.4365	0.2087	0.2189		25	74	16	64
	250			thyroxine	LC/MS neg	2761	C01829	HMDB0000248	5819		0.96	0.91	0.97	0.92	0.94	0.94	0.98		0.4836	0.6813	0.1246	0.4339	0.5085	0.1885	0.105	0.032	0.1722	0.3599	0.1087	0.0289	0.4805	0.9958		0.7435	0.7011	0.7463	0.7588	0.7339	0.6985	0.7284	0.6698	0.7311	0.7129		95	99	92	90
	259		Tryptophan Metabolism	tryptophan	LC/MS pos early	54	C00078	HMDB0000929	6305		0.96	0.95	1.05	1.04	0.96	1.05	1		0.4228	0.6564	0.3204	0.5905	0.2859	0.1248	0.3812	0.0872	0.2068	0.3782	0.1722	0.0431	0.8901	0.9958		0.8139	0.8518	0.8503	0.8292	0.8718	0.8153	0.7988	0.8322	0.8345	0.8307		100	100	100	100
	260			N-acetyltryptophan	LC/MS neg	33959	C03137	HMDB0013713	439917;700653		0.91	0.9	1.1	1.09	0.91	1.09	0.99		0.1255	0.4673	0.0875	0.3678	0.1196	0.0655	0.1682	0.0463	0.0243	0.1545	0.0408	0.0126	0.8949	0.9958		0.9922	1.0834	1.0886	1.0389	1.1406	0.9875	0.9476	1.029	1.0397	1.0339		96	98	94	94
	266			C-glycosyltryptophan	LC/MS neg	48782		HMDB0240296	10981970		0.99	0.97	0.98	0.96	0.98	0.97	0.99		0.676	0.7598	0.0699	0.3451	0.202	0.0966	0.0064	0.0037	0.1664	0.3599	0.0057	0.0024	0.2485	0.9958		1.0869	1.0581	1.0813	1.0902	1.0725	1.0636	1.0837	1.044	1.078	1.0668		100	100	100	100
	268			oxindolylalanine	LC/MS pos early	64568			20977764		0.89	0.89	1.07	1.07	0.89	1.07	1		0.0707	0.4009	0.0764	0.3571	0.1879	0.092	0.172	0.0472	0.0453	0.2095	0.0625	0.0181	0.9706	0.9958		0.7961	0.8507	0.873	0.845	0.9019	0.7758	0.75	0.8025	0.8224	0.8235		100	100	100	100
	269			tryptophan betaine	LC/MS pos early	37097	C09213	HMDB0061115	442106		0.94	0.94	1	0.99	0.94	0.99	1		0.0441	0.3255	0.0244	0.2296	0.8511	0.2723	0.3916	0.0888	0.0288	0.1721	0.4599	0.0987	0.6337	0.9958		1.4826	1.4735	1.5235	1.5252	1.5218	1.434	1.4412	1.4268	1.481	1.4752		100	100	100	100
	272			kynurenine	LC/MS pos early	15140	C00328	HMDB0000684	161166		1.02	0.98	0.98	0.95	1	0.97	0.98		0.6158	0.7359	0.6505	0.7378	0.4613	0.1757	0.0475	0.0176	0.9774	0.7224	0.0562	0.0167	0.3528	0.9958		0.7576	0.7321	0.7444	0.7512	0.7378	0.7451	0.764	0.7266	0.7508	0.7388		100	100	100	100
	277			kynurenate	LC/MS neg	1417	C01717	HMDB0000715	3845		0.92	0.92	1.02	1.01	0.92	1.02	1		0.0422	0.3179	0.0273	0.2452	0.5852	0.2077	0.7243	0.1398	0.0036	0.0529	0.5257	0.1104	0.891	0.9958		1.4571	1.4823	1.5323	1.5164	1.5483	1.4096	1.4001	1.4191	1.4724	1.4669		100	100	100	100
	279			N-formylanthranilic acid	LC/MS neg	43549	C05653	HMDB0004089	101399		0.88	0.87	1	0.99	0.88	0.99	0.99		1.0768e-07	2.6464e-05	2.045e-08	3.5601e-06	0.9787	0.3005	0.4441	0.0971	5.3644e-07	6.8028e-05	0.5745	0.1187	0.6002	0.9958		2.8431	2.8256	3.0222	3.0228	3.0215	2.6582	2.6741	2.6424	2.8425	2.8262		100	100	100	100
	280			anthranilate	LC/MS pos early	4970	C00108	HMDB0001123	227		0.91	0.86	1	0.95	0.88	0.98	0.97		2.516e-06	0.0003	4.5963e-10	3.2007e-07	0.9181	0.2878	0.009	0.0046	7.691e-12	4.8769e-09	0.0683	0.0195	0.0502	0.9958		2.6862	2.6237	2.8248	2.8222	2.8274	2.495	2.5567	2.4347	2.6886	2.6213		100	99	100	100
	287			picolinate	LC/MS pos early	1512	C10164	HMDB0002243	1018		0.96	0.91	1.21	1.15	0.93	1.18	0.98		0.5277	0.685	0.2083	0.523	0.0123	0.0131	0.0541	0.0193	0.1832	0.3633	0.0024	0.0012	0.6518	0.9958		0.8086	0.9537	0.9087	0.8272	0.9983	0.8486	0.7905	0.9111	0.8883	0.8681		92	97	92	93
	292			serotonin	LC/MS pos early	2342	C00780	HMDB0000259	5202		0.96	0.93	0.87	0.84	0.95	0.86	0.98		0.6713	0.7571	0.3988	0.6172	0.0237	0.021	0.0052	0.0032	0.4793	0.5325	0.0007	0.0004	0.6448	0.9958		0.2486	0.2132	0.2367	0.2532	0.2212	0.224	0.244	0.2055	0.2324	0.2281		73	71	70	67
	303			indolelactate	LC/MS neg	18349	C02043	HMDB0000671	92904		0.98	0.95	0.98	0.95	0.97	0.96	0.98		0.5426	0.6945	0.1316	0.4469	0.3171	0.1349	0.028	0.0115	0.2271	0.3846	0.0258	0.0085	0.3611	0.9958		1.1133	1.0705	1.1112	1.1245	1.098	1.0725	1.1022	1.0437	1.1001	1.0833		100	100	100	100
	304			indoleacetate	LC/MS neg	27513	C00954	HMDB0000197	802		0.97	0.96	0.97	0.96	0.96	0.97	1		0.4593	0.6681	0.3534	0.5977	0.4241	0.1659	0.2945	0.0718	0.3345	0.4475	0.1951	0.0479	0.8564	0.9958		0.5534	0.5358	0.5552	0.563	0.5475	0.5341	0.544	0.5244	0.5458	0.5434		100	99	99	98
	310			indolepropionate	LC/MS neg	32405		HMDB0002302	3744		0.96	0.95	0.96	0.95	0.96	0.96	0.99		0.5082	0.685	0.3715	0.6059	0.2298	0.107	0.1036	0.0316	0.4065	0.4948	0.0496	0.015	0.7479	0.9958		1.7604	1.6858	1.7617	1.7942	1.7299	1.6845	1.7273	1.6428	1.7286	1.7168		100	100	100	100
	321			indole-3-carboxylate	LC/MS neg	38116	C19837	HMDB0003320	69867		0.91	0.9	0.98	0.96	0.91	0.97	0.99		0.0005	0.0193	7.5778e-05	0.0031	0.2066	0.0984	0.0255	0.0108	0.0002	0.006	0.0156	0.0056	0.4511	0.9958		2.7944	2.7116	2.892	2.9229	2.8615	2.62	2.6715	2.5695	2.7649	2.7405		100	100	100	100
	327			3-indoxyl sulfate	LC/MS neg	27672		HMDB0000682	10258		0.9	0.89	0.94	0.93	0.9	0.93	0.99		0.1375	0.4804	0.0905	0.3771	0.1284	0.0697	0.0615	0.0213	0.0885	0.2725	0.0196	0.0067	0.7868	0.9958		0.5766	0.5378	0.5879	0.6065	0.57	0.5274	0.5482	0.5074	0.559	0.5547		100	100	100	100
	332			6-bromotryptophan	LC/MS neg	62503			9856996		0.96	0.95	0.95	0.93	0.96	0.94	0.99		0.4636	0.6685	0.2776	0.5677	0.0971	0.0563	0.028	0.0115	0.3211	0.4391	0.0083	0.0033	0.6689	0.9958		0.6237	0.5872	0.6192	0.6353	0.6036	0.5915	0.6124	0.5714	0.608	0.6025		89	86	86	86
	337		Leucine, Isoleucine and Valine Metabolism	leucine	LC/MS pos early	60	C00123	HMDB0000687	6106		1.02	0.99	1.23	1.19	1	1.21	0.98		0.6872	0.7678	0.7487	0.7588	3.934e-05	0.0002	0.0003	0.0004	0.9535	0.7167	4.9803e-07	1.1351e-06	0.6095	0.9958		0.8973	1.0869	0.9867	0.8893	1.0947	0.9885	0.9054	1.0792	0.9956	0.9796		100	100	100	100
	348			4-methyl-2-oxopentanoate	LC/MS neg	22116	C00233	HMDB0000695	70		0.98	0.87	1.12	1	0.92	1.06	0.94		0.6099	0.7324	0.0056	0.0978	0.0081	0.0095	0.9477	0.1734	0.0428	0.2011	0.0477	0.0145	0.0577	0.9958		0.8169	0.8675	0.8766	0.8267	0.9296	0.8084	0.8073	0.8095	0.8663	0.818		100	100	100	100
	352			alpha-hydroxyisocaproate	LC/MS neg	22132	C03264	HMDB0000665 HMDB0000624 HMDB00746	92779;83697;439960		1.16	0.94	1.42	1.15	1.05	1.28	0.9		0.2122	0.5335	0.6292	0.7254	0.0005	0.0012	0.114	0.034	0.6486	0.625	0.0005	0.0003	0.1029	0.9958		0.5435	0.6942	0.6002	0.5043	0.7143	0.6287	0.5857	0.6747	0.6468	0.5833		73	95	84	80
	353			2-ketocaprylate	LC/MS polar	63120		HMDB0013211	67600		0.92	0.84	1.14	1.04	0.88	1.09	0.96		0.134	0.4804	0.005	0.0932	0.0282	0.0242	0.4357	0.0958	0.0087	0.0892	0.0367	0.0115	0.2862	0.9958		0.8892	0.968	0.9893	0.9285	1.054	0.8701	0.8515	0.889	0.9474	0.9085		90	98	94	91
	356			isovalerate (i5:0)	LC/MS neg	44656	C08262	HMDB0000718	10430		0.98	0.85	1.18	1.03	0.91	1.1	0.93		0.6228	0.7407	0.0015	0.0406	2.9634e-05	0.0002	0.4271	0.0946	0.0324	0.1794	0.0003	0.0002	0.0054	0.9958		1.2554	1.384	1.3812	1.2696	1.5027	1.2579	1.2413	1.2747	1.3658	1.2721		100	100	100	100
	359			isovalerylcarnitine (C5)	LC/MS pos early	34407	C20826	HMDB0000688	169235		0.94	0.97	0.96	0.99	0.96	0.97	1.01		0.2381	0.5369	0.5234	0.6977	0.4217	0.1653	0.7982	0.1502	0.2005	0.3782	0.454	0.0977	0.6969	0.9958		1.2997	1.266	1.3121	1.3386	1.2862	1.2541	1.262	1.2462	1.2741	1.2915		100	100	100	100
	368			beta-hydroxyisovalerate	LC/MS polar	12129		HMDB0000754	69362		0.92	0.91	0.99	0.97	0.92	0.98	0.99		0.0007	0.0215	7.8885e-05	0.0031	0.4953	0.1854	0.0492	0.018	0.0002	0.0071	0.0624	0.0181	0.3392	0.9958		1.4905	1.4628	1.5434	1.5506	1.5362	1.4127	1.4326	1.393	1.4835	1.4697		100	100	100	100
	369			beta-hydroxyisovaleroylcarnitine	LC/MS pos early	35433					0.93	0.96	0.94	0.96	0.95	0.95	1.01		0.0322	0.3006	0.174	0.4828	0.0315	0.0255	0.1893	0.0504	0.0335	0.1832	0.0168	0.006	0.5157	0.9958		0.8729	0.8304	0.8749	0.9028	0.8478	0.8285	0.844	0.8132	0.8459	0.8568		100	100	100	100
	372			3-methylglutaconate	LC/MS polar	57747		HMDB0000522	1551553		1	1.02	1.07	1.09	1.01	1.08	1.01		0.9349	0.8365	0.6089	0.7201	0.0782	0.0488	0.0321	0.0127	0.68	0.6322	0.0077	0.0031	0.7609	0.9958		0.863	0.9295	0.8908	0.8617	0.9209	0.9005	0.8643	0.9382	0.8921	0.8992		97	98	99	99
	390			isoleucine	LC/MS pos early	1125	C16424 C00407 C06418	HMDB0000172	6306		0.99	0.97	1.27	1.24	0.98	1.26	0.99		0.8434	0.8272	0.5767	0.712	0.0002	0.0006	0.0005	0.0006	0.5932	0.5952	1.8873e-06	3.4705e-06	0.7981	0.9958		0.8811	1.1076	0.9987	0.8861	1.1255	0.9772	0.8761	1.09	0.993	0.9828		100	100	100	100
	399			3-methyl-2-oxovalerate	LC/MS neg	15676	C00671 C06008 C03465	HMDB0000491	440877;439286		0.95	0.85	1.14	1.02	0.9	1.08	0.94		0.3308	0.5793	0.002	0.052	0.0061	0.0074	0.6626	0.1304	0.0128	0.1041	0.0225	0.0075	0.0821	0.9958		0.7189	0.7768	0.7876	0.7362	0.8427	0.7091	0.7021	0.7162	0.7692	0.7261		100	100	100	100
	400			2-hydroxy-3-methylvalerate	LC/MS neg	36746		HMDB0000317	164623		1.08	1	1.19	1.11	1.04	1.15	0.96		0.3396	0.5835	0.9675	0.794	0.0134	0.0139	0.1292	0.0377	0.538	0.5676	0.0062	0.0026	0.4447	0.9958		0.9592	1.1024	1.0083	0.9238	1.1006	1.0487	0.996	1.1042	1.047	1.0099		63	80	71	78
	402			2-methylbutyrylcarnitine (C5)	LC/MS pos early	45095		HMDB0000378	6426901		0.9	0.97	1	1.08	0.93	1.04	1.04		0.2011	0.5185	0.6694	0.7387	0.9753	0.3001	0.2871	0.0709	0.3013	0.4302	0.4361	0.0947	0.4619	0.9958		0.7037	0.7311	0.7433	0.7425	0.7441	0.6921	0.6669	0.7183	0.7044	0.7303		76	75	71	77
	405			tiglylcarnitine (C5:1-DC)	LC/MS pos early	35428		HMDB0002366	22833596		1.01	1.05	0.88	0.92	1.03	0.9	1.02		0.9169	0.8352	0.5173	0.6955	0.114	0.0631	0.2969	0.072	0.6147	0.6109	0.0676	0.0193	0.6883	0.9958		0.7574	0.6829	0.7084	0.7543	0.6653	0.7302	0.7606	0.701	0.7114	0.7272		91	86	90	92
	410			3-hydroxy-2-ethylpropionate	LC/MS neg	32397		HMDB0000396	188979		1.01	0.9	1.06	0.94	0.95	1	0.94		0.906	0.835	0.1481	0.4659	0.3731	0.1514	0.2949	0.0718	0.4164	0.5009	0.909	0.1719	0.1746	0.9958		0.8583	0.8541	0.878	0.8545	0.9022	0.8349	0.862	0.8086	0.8819	0.8312		92	96	93	89
	412			ethylmalonate	LC/MS polar	15765		HMDB0000622	11756		0.95	0.97	0.99	1.02	0.96	1.01	1.02		0.0848	0.4272	0.4197	0.6357	0.759	0.2502	0.4475	0.0974	0.118	0.3091	0.7467	0.1456	0.4514	0.9958		0.4212	0.4239	0.4312	0.433	0.4293	0.4141	0.4097	0.4185	0.4194	0.4257		100	100	100	100
	421			valine	LC/MS pos early	1649	C00183	HMDB0000883	6287		1.02	0.99	1.15	1.12	1.01	1.14	0.99		0.5877	0.7172	0.8352	0.7718	0.0002	0.0006	0.0015	0.0013	0.8127	0.6824	4.353e-06	6.7086e-06	0.5959	0.9958		0.926	1.0531	0.9847	0.9175	1.0568	0.9903	0.9346	1.0493	0.9938	0.9812		100	100	100	100
	428			3-methyl-2-oxobutyrate	LC/MS neg	44526	C00141	HMDB0000019	49		0.9	0.84	0.96	0.9	0.87	0.93	0.97		0.0963	0.4315	0.0074	0.1123	0.4305	0.1673	0.0309	0.0124	0.0151	0.1148	0.0386	0.012	0.3023	0.9958		0.6485	0.603	0.6695	0.6822	0.657	0.584	0.6164	0.5534	0.6364	0.6144		100	100	100	100
	429			alpha-hydroxyisovalerate	LC/MS polar	46537		HMDB0000407	99823		1.01	1	0.99	0.97	1	0.98	0.99		0.786	0.8018	0.9515	0.7934	0.6951	0.2351	0.3671	0.085	0.9064	0.7076	0.3614	0.0808	0.715	0.9958		1.0169	0.9974	1.0047	1.0105	0.9988	1.0096	1.0233	0.996	1.011	1.0033		100	100	100	100
	431			isobutyrylcarnitine (C4)	LC/MS pos early	33441		HMDB0000736	168379		1.02	0.99	1.01	0.99	1	1	0.99		0.5484	0.6945	0.7718	0.7651	0.4577	0.1746	0.5335	0.1123	0.8612	0.6986	0.9314	0.1748	0.3367	0.9958		0.8734	0.8744	0.8719	0.8655	0.8783	0.876	0.8813	0.8706	0.8798	0.8681		100	100	100	100
	433			3-hydroxyisobutyrate	LC/MS polar	1549	C01188 C06001	HMDB0000023 HMDB0000336	11966314		0.95	1	1.26	1.32	0.97	1.29	1.02		0.3275	0.579	0.9805	0.7962	7.2838e-05	0.0003	3.808e-06	2.061e-05	0.4765	0.5325	3.0974e-08	1.3373e-07	0.498	0.9958		0.6768	0.8716	0.7781	0.6942	0.8721	0.7582	0.6599	0.871	0.7587	0.7776		100	100	100	100
	440		Methionine, Cysteine, SAM and Taurine Metabolism	methionine	LC/MS neg	1302	C00073	HMDB0000696	6137		1.02	1	1.18	1.15	1.01	1.16	0.99		0.5894	0.7172	0.9685	0.794	0.0002	0.0006	0.0009	0.0009	0.7232	0.6533	2.84e-06	4.7873e-06	0.6819	0.9958		0.8234	0.9581	0.8839	0.8147	0.9589	0.8925	0.8321	0.9574	0.8932	0.8832		100	100	100	100
	441			N-acetylmethionine	LC/MS neg	1589	C02712	HMDB0011745	448580		1.09	1.03	1.29	1.22	1.06	1.26	0.97		0.1394	0.4804	0.5682	0.7108	3.2105e-06	2.6672e-05	8.5456e-05	0.0002	0.24	0.3923	7.824e-08	2.8135e-07	0.3642	0.9958		1.0403	1.3065	1.1305	0.9949	1.2847	1.2021	1.0877	1.3286	1.1821	1.1497		100	100	100	100
	443			N-formylmethionine	LC/MS neg	2829	C03145	HMDB0001015	439750		0.93	0.9	1.09	1.05	0.92	1.07	0.98		0.032	0.3006	0.0025	0.0561	0.0123	0.0131	0.1151	0.0343	0.0004	0.0106	0.0048	0.0021	0.4743	0.9958		1.701	1.8202	1.8382	1.7626	1.9171	1.6844	1.6416	1.7283	1.774	1.7453		100	100	100	100
	445			methionine sulfone	LC/MS pos early	44878		HMDB0062174	69961		1.03	1.04	0.99	0.99	1.04	0.99	1		0.3474	0.5888	0.2821	0.5678	0.5778	0.2068	0.7253	0.1399	0.2597	0.4021	0.5216	0.1101	0.8839	0.9958		0.5005	0.495	0.4888	0.4921	0.4855	0.5068	0.509	0.5047	0.4971	0.4984		100	100	100	100
	446			methionine sulfoxide	LC/MS pos early	18374	C02989	HMDB0002005	158980		1	0.98	1.42	1.4	0.99	1.41	0.99		0.9532	0.8393	0.7521	0.759	1.3475e-05	8.567e-05	2.969e-05	7.5163e-05	0.7911	0.6743	3.9574e-08	1.642e-07	0.8556	0.9958		1.5495	2.1841	1.8518	1.5527	2.2086	1.8275	1.5463	2.16	1.848	1.8313		100	100	100	100
	447			N-acetylmethionine sulfoxide	LC/MS pos early	45428			11902949		1.09	1.02	1.44	1.35	1.06	1.39	0.97		0.4117	0.6472	0.8568	0.772	2.7387e-06	2.3487e-05	4.8975e-05	0.0001	0.5856	0.5922	4.977e-08	1.9643e-07	0.4227	0.9958		1.4082	1.9618	1.6178	1.3472	1.9429	1.7076	1.4721	1.9808	1.6912	1.6335		100	100	100	100
	452			S-adenosylhomocysteine (SAH)	LC/MS neg	42382	C00021	HMDB0000939	439155		1.02	0.99	1.06	1.03	1.01	1.04	0.99		0.4463	0.6631	0.8224	0.7718	0.0033	0.0048	0.0867	0.0274	0.7591	0.6683	0.0016	0.0008	0.3073	0.9958		0.8378	0.8755	0.8534	0.8295	0.8781	0.8595	0.8462	0.873	0.862	0.8509		100	100	100	100
	453			5-methylthioribose**	LC/MS pos early	62100		HMDB0001087	6419710		1.02	1.01	0.98	0.97	1.01	0.98	0.99		0.3034	0.562	0.7217	0.7501	0.2673	0.1186	0.0451	0.0167	0.4285	0.5059	0.0306	0.0098	0.4958	0.9958		4.8731	4.764	4.7848	4.8229	4.7471	4.8519	4.9239	4.7809	4.8347	4.8018		100	100	100	100
	454			2,3-dihydroxy-5-methylthio-4-pentenoate (DMTPA)*	LC/MS neg	62805		HMDB0240388			1.03	1.01	1.04	1.02	1.02	1.03	0.99		0.2794	0.5573	0.5903	0.7178	0.0916	0.0541	0.2913	0.0714	0.3288	0.4462	0.0563	0.0167	0.6357	0.9958		0.7604	0.7831	0.7637	0.7499	0.7777	0.7797	0.771	0.7885	0.7744	0.7689		100	100	100	100
	455			2-hydroxy-4-(methylthio)butanoic acid	LC/MS polar	63739		HMDB0037115	11427		0.99	1.02	1.09	1.12	1.01	1.1	1.02		0.8674	0.8278	0.7187	0.7481	0.2001	0.0959	0.071	0.0238	0.8989	0.7076	0.0326	0.0104	0.6896	0.9958		0.5657	0.6248	0.5926	0.5689	0.6173	0.5964	0.5625	0.6324	0.5893	0.5998		85	88	86	87
	459			cystathionine	LC/MS pos early	15705	C02291	HMDB0000099	439258		1.08	1.02	1.08	1.02	1.05	1.05	0.97		0.1831	0.494	0.6807	0.7387	0.0418	0.0308	0.5488	0.1147	0.3346	0.4475	0.0629	0.0182	0.2864	0.9958		0.3845	0.4042	0.3841	0.3695	0.3993	0.4046	0.4002	0.4091	0.3997	0.3888		4	15	7	13
	461			cysteine	LC/MS pos early	1868	C00097	HMDB0000574	5862		0.98	0.98	0.95	0.94	0.98	0.94	1		0.7291	0.7802	0.6149	0.7208	0.0712	0.0451	0.0435	0.0163	0.6348	0.6185	0.009	0.0035	0.8648	0.9958		0.4362	0.4114	0.4277	0.4396	0.4161	0.4196	0.4328	0.4067	0.4243	0.4228		100	100	100	100
	463			S-methylcysteine	LC/MS pos early	39592		HMDB0002108	88180;7058174;24417		0.99	0.96	0.98	0.95	0.97	0.97	0.98		0.9062	0.835	0.4952	0.6842	0.481	0.1814	0.0327	0.0129	0.678	0.6317	0.0456	0.0139	0.2837	0.9958		0.6826	0.6592	0.6795	0.6852	0.6738	0.6623	0.6801	0.645	0.6769	0.6648		100	100	100	100
	464			S-methylcysteine sulfoxide	LC/MS pos early	43378		HMDB0029432	82142		1.1	1.09	1	0.99	1.1	0.99	1		0.3525	0.5921	0.3955	0.6147	0.9763	0.3001	0.8	0.1504	0.359	0.4636	0.8414	0.1607	0.8743	0.9958		0.9268	0.9218	0.8828	0.8832	0.8823	0.9678	0.9725	0.9631	0.9263	0.9223		100	100	100	100
	467			cysteine s-sulfate	LC/MS polar	22176	C05824	HMDB0000731	115015		0.98	0.98	1	1.01	0.98	1.01	1		0.2702	0.5503	0.3736	0.607	0.6513	0.2237	0.2915	0.0714	0.3051	0.4322	0.2881	0.0659	0.6645	0.9958		0.7713	0.7757	0.7815	0.7802	0.7828	0.7656	0.7625	0.7686	0.7726	0.7744		5	4	1	2
	474			cysteine sulfinic acid	LC/MS pos early	37443	C00606	HMDB0000996	109		0.92	0.9	0.81	0.8	0.91	0.81	0.99		0.2131	0.5335	0.1127	0.4131	0.0002	0.0008	7.4189e-05	0.0002	0.1049	0.2983	1.2479e-06	2.4041e-06	0.7396	0.9958		1.1045	0.8892	1.0368	1.1489	0.9356	0.9473	1.0618	0.8452	0.9967	0.9854		100	100	100	100
	476			hypotaurine	LC/MS pos early	590	C00519	HMDB0000965	107812		1.01	1.03	0.91	0.93	1.02	0.92	1.01		0.9141	0.8352	0.6547	0.7387	0.0029	0.0044	0.02	0.0089	0.7717	0.6731	0.0004	0.0003	0.5665	0.9958		1.1151	1.0302	1.062	1.1112	1.0151	1.0817	1.1191	1.0455	1.0658	1.0778		100	100	100	100
	477			taurine	LC/MS pos early	2125	C00245	HMDB0000251	1123		0.98	0.98	1	1	0.98	1	1		0.5175	0.685	0.5397	0.7003	0.89	0.2816	0.9177	0.1681	0.3962	0.4888	0.8644	0.1648	0.9802	0.9958		1.0365	1.0333	1.0434	1.0452	1.0416	1.0265	1.0278	1.0251	1.0347	1.0351		100	100	100	100
	479			N-acetyltaurine	LC/MS neg	48187		HMDB0240253	159864		0.85	0.85	1.11	1.1	0.85	1.11	1		0.0038	0.0839	0.0025	0.0561	0.0039	0.0054	0.0071	0.0039	0.0022	0.0376	0.0002	0.0002	0.8601	0.9958		1.3464	1.4929	1.5369	1.4564	1.6218	1.3079	1.2446	1.3743	1.4208	1.4148		100	100	100	100
	487			3-sulfo-alanine	LC/MS polar	47089	C00506	HMDB0002757	72886		0.89	0.85	0.8	0.76	0.87	0.78	0.98		0.0492	0.3486	0.0074	0.1123	0.0002	0.0006	1.5802e-05	4.8632e-05	0.008	0.0841	3.5186e-07	8.8967e-07	0.5095	0.9958		1.1886	0.9301	1.1276	1.2598	1.0094	0.9803	1.1214	0.857	1.0639	1.039		100	100	100	100
	490		Urea cycle; Arginine and Proline Metabolism	arginine	LC/MS pos early	1638	C00062	HMDB0000517	6322		0.89	0.88	0.93	0.92	0.88	0.92	1		0.0809	0.426	0.0611	0.3335	0.1153	0.0637	0.0779	0.0255	0.0479	0.2156	0.0216	0.0073	0.8844	0.9958		1.9317	1.7828	1.9758	2.0517	1.9027	1.743	1.8186	1.6705	1.8602	1.8513		100	100	100	100
	492			urea	LC/MS pos early	1670	C00086	HMDB0000294	1176		1.01	1	1.02	1.01	1.01	1.02	0.99		0.6256	0.742	0.9845	0.7962	0.1696	0.0856	0.5087	0.1082	0.7896	0.6743	0.153	0.0388	0.6031	0.9958		1.0852	1.1033	1.0912	1.079	1.1036	1.0972	1.0914	1.1031	1.0975	1.091		100	100	100	100
	494			ornithine	LC/MS pos early	1493	C00077	HMDB0000214	6262		1.02	1.04	1.11	1.14	1.03	1.13	1.01		0.6895	0.768	0.3839	0.6078	0.0031	0.0046	0.0006	0.0006	0.4695	0.5288	2.9447e-05	3.1145e-05	0.6306	0.9958		0.6943	0.7821	0.7259	0.6878	0.766	0.7481	0.7009	0.7984	0.7328	0.7411		100	100	100	100
	496			3-amino-2-piperidone	LC/MS pos early	62853		HMDB0000323	5200225		0.79	0.85	0.9	0.97	0.82	0.94	1.04		0.0064	0.1306	0.0477	0.3184	0.1602	0.0819	0.6485	0.1286	0.0071	0.0802	0.1892	0.0468	0.4917	0.9958		2.8812	2.695	3.0751	3.2349	2.9231	2.5251	2.5662	2.4847	2.7388	2.8351		100	100	100	100
	498			2-oxoarginine*	LC/MS pos early	55072	C03771	HMDB0004225	558		0.84	0.85	0.98	0.99	0.85	0.99	1		0.0007	0.0215	0.001	0.029	0.6087	0.2124	0.7442	0.1426	0.0006	0.0132	0.554	0.1151	0.895	0.9958		4.0321	3.9766	4.3532	4.3902	4.3164	3.6833	3.7033	3.6635	3.9981	4.0104		100	100	100	100
	499			citrulline	LC/MS pos early	2132	C00327	HMDB0000904	9750		1	0.97	0.92	0.9	0.99	0.91	0.99		0.8696	0.8278	0.2177	0.5337	0.0002	0.0008	9.2334e-06	3.8138e-05	0.322	0.4391	1.3868e-07	4.3157e-07	0.4461	0.9958		0.9632	0.876	0.9253	0.9648	0.8874	0.9119	0.9615	0.8648	0.9237	0.9134		100	100	100	100
	500			homoarginine	LC/MS pos early	22137	C01924	HMDB0000670	9085		0.99	0.96	0.98	0.96	0.97	0.97	0.99		0.8336	0.8251	0.5713	0.7118	0.4265	0.1662	0.0875	0.0275	0.6878	0.6385	0.0794	0.022	0.4982	0.9958		0.5957	0.577	0.594	0.5999	0.588	0.5787	0.5915	0.5661	0.5898	0.5827		100	100	100	100
	501			homocitrulline	LC/MS pos early	22138	C02427	HMDB0000679	65072		0.93	0.91	1.15	1.12	0.92	1.14	0.99		0.2504	0.5376	0.135	0.4497	0.0009	0.002	0.0043	0.0028	0.1527	0.3546	5.4806e-05	5.1563e-05	0.6652	0.9958		0.5556	0.6307	0.6169	0.5757	0.661	0.5679	0.5361	0.6017	0.5953	0.5886		100	100	100	100
	502			proline	LC/MS pos early	1898	C00148 C000763	HMDB0000162 HMDB0003411	145742;614;8988		0.99	0.98	1.28	1.27	0.99	1.27	0.99		0.8675	0.8278	0.6421	0.7332	1.9152e-06	1.8184e-05	4.8313e-06	2.4033e-05	0.6553	0.6254	2.9566e-09	1.772e-08	0.8328	0.9958		0.7041	0.8967	0.8001	0.7067	0.9059	0.789	0.7015	0.8875	0.7972	0.792		100	100	100	100
	505			dimethylarginine (SDMA + ADMA)	LC/MS pos early	36808	C21189 C03626	HMDB0003334 HMDB0001539	123831;169148		1.01	1.01	0.94	0.94	1.01	0.94	1		0.6504	0.7472	0.6799	0.7387	0.0001	0.0004	8.3933e-05	0.0002	0.6381	0.6185	7.4148e-07	1.5583e-06	0.9599	0.9958		0.6545	0.6169	0.6324	0.6512	0.6141	0.6385	0.6579	0.6197	0.6356	0.6353		100	100	100	100
	506			N-acetylarginine	LC/MS pos early	33953	C02562	HMDB0004620	67427		0.93	0.89	0.98	0.94	0.91	0.96	0.98		0.1086	0.4443	0.0159	0.1845	0.5403	0.1962	0.0574	0.0202	0.029	0.1721	0.0765	0.0214	0.3406	0.9958		0.7916	0.7615	0.8128	0.8203	0.8054	0.7416	0.7638	0.7201	0.7843	0.7686		100	100	100	100
	511			N-acetylcitrulline	LC/MS neg	48434	C15532 C02851	HMDB0000856	656979		0.87	0.86	1.06	1.05	0.86	1.05	1		0.0148	0.1953	0.0118	0.1553	0.1842	0.0908	0.2293	0.059	0.0078	0.084	0.0783	0.0218	0.9255	0.9958		0.757	0.7984	0.8368	0.8136	0.8606	0.7223	0.7043	0.7408	0.7785	0.7764		90	95	88	90
	512			N-acetylproline	LC/MS pos early	34387		HMDB0094701	322640		0.93	0.91	1.33	1.3	0.92	1.31	0.99		0.0882	0.4272	0.0243	0.2296	3.0501e-08	9.3055e-07	1.8833e-07	1.6422e-06	0.0063	0.0758	2.3335e-11	3.2983e-10	0.6745	0.9958		1.1576	1.5197	1.3826	1.1994	1.5938	1.2724	1.1172	1.4491	1.3344	1.3183		100	100	100	100
	515			N-delta-acetylornithine	LC/MS neg	43249	C00437	HMDB0003357	9920500		0.98	0.97	1.08	1.07	0.98	1.08	0.99		0.7047	0.7691	0.4758	0.6757	0.0053	0.0067	0.0175	0.0081	0.54	0.5678	0.0006	0.0004	0.7198	0.9958		1.2735	1.3722	1.3367	1.2833	1.3922	1.3074	1.2638	1.3525	1.3265	1.3175		100	100	100	100
	520			trans-4-hydroxyproline	LC/MS pos early	32306	C01157	HMDB0000725	5810		0.99	1.05	1.06	1.12	1.02	1.09	1.03		0.8979	0.8338	0.3587	0.6004	0.2686	0.119	0.028	0.0115	0.6164	0.6116	0.0217	0.0073	0.4019	0.9958		0.6305	0.6881	0.6512	0.6329	0.67	0.6663	0.6282	0.7067	0.6488	0.6688		100	100	100	100
	522			pro-hydroxy-pro	LC/MS pos early	35127		HMDB0006695	11902893		0.69	1.24	1.06	1.93	0.92	1.43	1.35		0.2888	0.558	0.5361	0.7	0.8657	0.2753	0.0694	0.0234	0.7511	0.6642	0.1574	0.0397	0.2368	0.9958		0.2381	0.3405	0.2962	0.2875	0.3052	0.2737	0.1972	0.3798	0.2453	0.3305		86	81	68	87
	525			N-methylproline	LC/MS pos early	37431		HMDB0094696	643474		0.92	1.12	1.07	1.3	1.01	1.18	1.1		0.5113	0.685	0.386	0.6094	0.4458	0.1711	0.0065	0.0037	0.9023	0.7076	0.0138	0.0051	0.1316	0.9958		0.5661	0.6663	0.6101	0.5899	0.6309	0.6183	0.5433	0.7036	0.5855	0.6443		100	100	100	100
	526			N,N,N-trimethyl-alanylproline betaine (TMAP)	LC/MS pos early	62947		HMDB0240365			0.96	0.96	0.97	0.97	0.96	0.97	1		0.0848	0.4272	0.091	0.3771	0.0828	0.0509	0.0903	0.0281	0.0506	0.2201	0.0185	0.0065	0.9746	0.9958		0.9147	0.8862	0.918	0.9328	0.9034	0.883	0.8969	0.8693	0.9001	0.9005		100	100	100	100
	529			argininate*	LC/MS pos early	57461		HMDB0003148	160437		0.92	0.92	0.94	0.95	0.92	0.95	1		0.2144	0.5335	0.2336	0.5363	0.2737	0.1204	0.3049	0.0732	0.1659	0.3599	0.1382	0.0356	0.9598	0.9958		0.834	0.7893	0.8467	0.8711	0.8229	0.7775	0.7985	0.7571	0.8106	0.8121		100	99	98	98
	535		Creatine Metabolism	guanidinoacetate	LC/MS pos early	43802	C00581	HMDB0000128	763		0.95	0.94	0.96	0.95	0.95	0.96	0.99		0.3269	0.579	0.2328	0.5363	0.4386	0.1695	0.3226	0.0766	0.1273	0.3242	0.2147	0.052	0.8774	0.9958		0.8631	0.8271	0.8674	0.8838	0.8514	0.823	0.8429	0.8035	0.8471	0.8427		100	100	100	100
	536			creatine	LC/MS pos early	27718	C00300	HMDB0000064	586		1	0.98	0.98	0.97	0.99	0.98	0.99		0.8859	0.829	0.4771	0.6757	0.2368	0.1097	0.0179	0.0082	0.6533	0.6254	0.0139	0.0051	0.357	0.9958		0.7528	0.735	0.7486	0.7544	0.7428	0.7391	0.7512	0.7272	0.747	0.7407		100	100	100	100
	537			creatinine	LC/MS pos early	513	C00791	HMDB0000562	588		0.98	0.97	1	0.99	0.98	0.99	0.99		0.2628	0.5479	0.041	0.2946	0.9999	0.3052	0.29	0.0713	0.0513	0.2203	0.4517	0.0975	0.4516	0.9958		0.8519	0.8455	0.8592	0.8592	0.8592	0.8383	0.8446	0.832	0.8519	0.8455		100	100	100	100
	546		Polyamine Metabolism	N-acetylputrescine	LC/MS pos early	37496	C02714	HMDB0002064	122356		0.94	0.94	0.94	0.94	0.94	0.94	1		0.0477	0.3418	0.0654	0.335	0.0085	0.0099	0.0141	0.0068	0.0359	0.1875	0.0007	0.0004	0.879	0.9958		0.6409	0.6033	0.641	0.6614	0.6212	0.6032	0.621	0.586	0.6211	0.6226		100	100	100	100
	552			N-acetyl-isoputreanine	LC/MS pos early	62309			131802901		1	0.98	0.99	0.98	0.99	0.99	0.99		0.9925	0.8441	0.3116	0.5861	0.6098	0.2125	0.1024	0.0314	0.5226	0.5569	0.1303	0.0337	0.4119	0.9958		0.9003	0.8869	0.8972	0.9004	0.8941	0.89	0.9002	0.8799	0.8972	0.89		100	100	100	100
	553			spermidine	LC/MS pos early	485	C00315	HMDB0001257	1102		0.99	1	0.92	0.93	1	0.93	1.01		0.8207	0.8189	0.9005	0.7748	0.0004	0.001	0.0019	0.0015	0.9563	0.7167	1.4649e-05	1.7667e-05	0.6448	0.9958		0.4934	0.4581	0.4758	0.4955	0.457	0.475	0.4914	0.4591	0.4739	0.4769		100	100	100	100
	558			(N(1) + N(8))-acetylspermidine	LC/MS pos early	57814	C00612 C01029	HMDB0001276 HMDB0002189	123689;496		0.97	0.98	0.8	0.8	0.97	0.8	1		0.7345	0.7807	0.7432	0.7588	0.0047	0.0062	0.0048	0.003	0.6542	0.6254	0.0002	0.0001	0.9932	0.9963		0.3973	0.3174	0.3596	0.4024	0.3214	0.3506	0.3922	0.3135	0.355	0.3552		56	30	50	28
	560			spermine	LC/MS pos late	603	C00750	HMDB0001256	1103		0.95	0.95	0.89	0.89	0.95	0.89	1		0.2756	0.5558	0.2229	0.5348	0.011	0.0122	0.0079	0.0042	0.1056	0.2989	0.0004	0.0003	0.9255	0.9958		1.6573	1.4724	1.6021	1.6973	1.5123	1.5232	1.6183	1.4336	1.5644	1.5599		100	98	100	98
	564			5-methylthioadenosine (MTA)	LC/MS pos early	1419	C00170	HMDB0001173	439176		0.91	0.98	1.08	1.15	0.95	1.11	1.04		0.0366	0.309	0.6113	0.7201	0.0486	0.0343	0.0004	0.0005	0.1165	0.3091	0.0002	0.0002	0.1665	0.9958		6.5332	7.275	7.0918	6.8397	7.3532	6.702	6.2405	7.1977	6.774	7.0164		100	100	100	100
	568			4-acetamidobutanoate	LC/MS pos early	1558	C02946	HMDB0003681	18189		0.99	0.92	1.05	0.97	0.95	1.01	0.96		0.7686	0.7937	0.0477	0.3184	0.1466	0.0769	0.4039	0.0906	0.18	0.3613	0.6496	0.1306	0.1096	0.9958		0.8294	0.838	0.8547	0.8345	0.8753	0.8132	0.8243	0.8023	0.8494	0.8183		95	95	98	98
	570		Guanidino and Acetamido Metabolism	1-methylguanidine	LC/MS pos early	48114	C02294	HMDB0001522	10111		0.91	0.88	0.98	0.95	0.89	0.97	0.99		0.053	0.3565	0.0174	0.1917	0.3543	0.1458	0.0369	0.0142	0.0267	0.1646	0.0353	0.0111	0.38	0.9958		1.9448	1.8803	2.0231	2.0436	2.0027	1.8076	1.8508	1.7653	1.9253	1.8994		100	100	100	100
	571			4-guanidinobutanoate	LC/MS pos early	15681	C01035	HMDB0003464	500		0.84	0.82	1.02	1	0.83	1.01	0.99		1.7335e-05	0.0014	4.5714e-06	0.0004	0.4201	0.165	0.8204	0.1529	1.8462e-05	0.0012	0.6798	0.1348	0.465	0.9958		9.6269	9.681	10.5935	10.5114	10.6763	8.7977	8.8169	8.7786	9.7021	9.606		100	100	100	100
	574		Glutathione Metabolism	glutathione, reduced (GSH)	LC/MS pos early	2127	D00014 C00051	HMDB0000125	124886		1.1	1.07	0.83	0.8	1.08	0.82	0.98		0.1273	0.4715	0.3045	0.586	0.0001	0.0005	1.7946e-05	5.3147e-05	0.158	0.3551	3.2654e-07	8.3876e-07	0.5765	0.9958		2.1944	1.7944	1.9062	2.0909	1.7379	2.0656	2.303	1.8527	2.0006	1.9682		100	100	100	100
	575			glutathione, oxidized (GSSG)	LC/MS pos early	27727	D00031 C00127	HMDB0003337	65359		1.07	1.07	1.04	1.04	1.07	1.04	1		0.0737	0.4114	0.0621	0.3335	0.1961	0.0946	0.1633	0.0454	0.0384	0.1881	0.0621	0.0181	0.9397	0.9958		0.5687	0.5921	0.5604	0.5496	0.5714	0.6009	0.5884	0.6137	0.5798	0.5808		100	100	100	100
	581			cysteine-glutathione disulfide	LC/MS pos early	35159	R00900	HMDB0000656	3080690		0.79	0.83	1.03	1.07	0.81	1.05	1.02		0.0005	0.0193	0.0028	0.0599	0.5702	0.2052	0.2203	0.057	0.0004	0.0096	0.207	0.0504	0.6337	0.9958		0.2142	0.2256	0.2442	0.2403	0.2482	0.1978	0.1909	0.205	0.2177	0.2219		100	100	100	100
	582			S-methylglutathione	LC/MS pos early	33944	C11347		115260		1.1	1.07	0.88	0.85	1.08	0.86	0.99		0.0628	0.3827	0.1955	0.506	0.0012	0.0023	0.0001	0.0002	0.0758	0.2572	5.4549e-06	8.1734e-06	0.5593	0.9958		0.633	0.5469	0.5657	0.6041	0.5297	0.6119	0.6633	0.5645	0.5928	0.584		99	97	100	100
	584			cysteinylglycine	LC/MS pos early	35637	C01419	HMDB0000078	439498		1.12	1.04	1	0.93	1.08	0.96	0.96		0.1177	0.452	0.5982	0.7201	0.9947	0.3039	0.1994	0.0527	0.2102	0.3782	0.3625	0.0808	0.3577	0.9958		0.2395	0.2308	0.2265	0.2265	0.2266	0.244	0.2533	0.2351	0.2396	0.2307		96	96	100	99
	585			cysteinylglycine disulfide*	LC/MS pos early	62103		HMDB0000709	22833544		0.83	0.9	1.05	1.14	0.86	1.1	1.04		0.1082	0.4443	0.3424	0.595	0.4123	0.1624	0.0396	0.015	0.1732	0.3599	0.0437	0.0134	0.352	0.9958		0.3338	0.3657	0.3767	0.3673	0.3863	0.324	0.3034	0.3461	0.3424	0.3565		22	26	12	20
	587			5-oxoproline	LC/MS neg	1494	C01879 C02237	HMDB0000267	439685;7405		0.96	1	1.04	1.08	0.98	1.06	1.02		0.1868	0.5003	0.9259	0.7855	0.1407	0.0748	0.0029	0.0021	0.4151	0.5007	0.0022	0.0011	0.2169	0.9958		0.9091	0.9628	0.947	0.9301	0.9643	0.9242	0.8885	0.9613	0.9256	0.9455		100	100	100	100
	588			2-aminobutyrate	LC/MS pos early	42374	C02356	HMDB0000452	80283		1.04	1.01	0.98	0.95	1.03	0.96	0.99		0.302	0.5617	0.7953	0.7693	0.305	0.1314	0.0263	0.0111	0.4768	0.5325	0.0237	0.0079	0.3604	0.9958		0.8565	0.8237	0.8295	0.8395	0.8196	0.8505	0.8739	0.8278	0.8463	0.8337		100	100	100	100
	590			2-hydroxybutyrate/2-hydroxyisobutyrate	LC/MS polar	52281	C21297 C05984	HMDB0000729 HMDB00008	4277439;440864		1.03	0.99	0.97	0.94	1.01	0.96	0.98		0.6999	0.7691	0.9386	0.7913	0.6681	0.2277	0.336	0.0788	0.8481	0.6948	0.3267	0.0741	0.7019	0.9958		1.0499	1.0063	1.0223	1.0357	1.0091	1.0335	1.0644	1.0036	1.0364	1.0195		100	100	100	100
	592			ophthalmate	LC/MS pos early	34592		HMDB0005765	7018721		1.04	1	1	0.97	1.02	0.99	0.98		0.2973	0.5583	0.9377	0.7913	0.8346	0.268	0.1226	0.0361	0.5883	0.5938	0.3357	0.076	0.2124	0.9958		3.2429	3.1963	3.1934	3.1864	3.2004	3.2458	3.3004	3.1921	3.25	3.1893		100	100	100	100
	598			S-(1,2-dicarboxyethyl)glutathione	LC/MS neg	63009			9802383		1.02	1.01	0.96	0.95	1.02	0.96	0.99		0.1547	0.4804	0.5548	0.707	0.0057	0.007	0.0004	0.0005	0.2314	0.3878	3.5743e-05	3.6608e-05	0.4535	0.9958		1.1231	1.0742	1.0896	1.1105	1.0692	1.1072	1.1359	1.0791	1.1021	1.0947		100	100	100	100
	599			4-hydroxy-nonenal-glutathione	LC/MS neg	48504		HMDB0240578	92970719		1.18	1.11	0.89	0.84	1.14	0.87	0.97		0.0103	0.1659	0.0762	0.3571	0.0053	0.0067	0.0001	0.0002	0.0205	0.1371	1.5743e-05	1.8328e-05	0.3027	0.9958		0.9105	0.7893	0.7923	0.8391	0.748	0.9071	0.988	0.8329	0.8597	0.836		93	95	99	96
	641		Lactoyl Amino Acid	N-lactoyl isoleucine	LC/MS neg	64879					0.77	1	0.94	1.23	0.88	1.08	1.14		0.0213	0.2341	0.9942	0.7986	0.5956	0.2095	0.0703	0.0237	0.0962	0.2848	0.3532	0.0792	0.0982	0.9958		1.0472	1.1263	1.1602	1.1947	1.1267	1.0166	0.9179	1.1258	1.017	1.1598		100	100	99	100
	642			N-lactoyl leucine	LC/MS neg	64880					1.04	1.06	1.53	1.56	1.05	1.55	1.01		0.6334	0.7425	0.4537	0.658	9.7809e-07	1.0834e-05	4.1808e-07	3.281e-06	0.387	0.4821	3.693e-10	2.7164e-09	0.8461	0.9958		0.6038	0.9333	0.7341	0.5934	0.9081	0.7676	0.6144	0.9591	0.7469	0.7544		96	100	100	100
	644			N-lactoyl phenylalanine	LC/MS neg	64881					0.84	1.03	1.24	1.53	0.93	1.38	1.11		0.0395	0.3134	0.6917	0.7387	0.0145	0.0149	1.0951e-05	3.8196e-05	0.2275	0.3846	4.091e-06	6.4371e-06	0.0814	0.9958		0.587	0.8087	0.7144	0.6418	0.7953	0.6644	0.5368	0.8224	0.6534	0.7265		100	100	100	100
	645			N-lactoyl tyrosine	LC/MS neg	64882					0.9	1.04	1.41	1.62	0.97	1.52	1.07		0.0619	0.3804	0.4758	0.6757	1.1601e-07	2.6121e-06	5.0281e-11	1.973e-09	0.3993	0.4915	2.88e-13	9.326e-12	0.0693	0.9958		0.4073	0.6172	0.5094	0.4284	0.6057	0.4935	0.3872	0.629	0.4842	0.5191		79	93	73	97
	646			N-lactoyl valine	LC/MS neg	64883					0.88	1.05	1.04	1.25	0.96	1.14	1.1		0.0918	0.4282	0.4914	0.6837	0.6578	0.2256	0.0068	0.0038	0.468	0.5288	0.0245	0.0081	0.0946	0.9958		0.7096	0.8064	0.7717	0.7585	0.7851	0.7415	0.6638	0.8282	0.7219	0.7926		100	100	100	100
	650	Peptide	Gamma-glutamyl Amino Acid	gamma-glutamylglutamate	LC/MS pos early	36738	C05282	HMDB0011737	92865		1.08	1.1	1.2	1.22	1.09	1.21	1.01		0.3284	0.5792	0.2467	0.5436	0.0258	0.0226	0.0168	0.0078	0.1611	0.3599	0.0019	0.001	0.8923	0.9958		0.6279	0.7611	0.6618	0.6034	0.7259	0.7221	0.6534	0.7981	0.6887	0.6939		92	92	92	93
	651			gamma-glutamylglutamine	LC/MS pos early	2730	C05283	HMDB0011738	150914		0.84	0.84	0.7	0.7	0.84	0.7	1		0.2372	0.5369	0.2458	0.5434	0.0032	0.0046	0.0034	0.0023	0.1789	0.3612	0.0001	9.1932e-05	0.9833	0.9958		2.4627	1.7306	2.249	2.6849	1.8838	1.8951	2.2588	1.59	2.0628	2.0661		100	100	100	99
	653			gamma-glutamylhistidine	LC/MS pos early	18245		HMDB0029151	7017195		0.79	0.83	0.81	0.86	0.81	0.83	1.03		0.0644	0.3868	0.1507	0.4659	0.0515	0.0362	0.1459	0.0416	0.0564	0.2234	0.0191	0.0066	0.7024	0.9958		1.7595	1.466	1.7856	1.9838	1.6071	1.4447	1.5606	1.3373	1.5837	1.6288		93	91	90	84
	654			gamma-glutamylisoleucine*	LC/MS pos early	34456		HMDB0011170	22885096		0.97	1.04	1.24	1.33	1.01	1.28	1.03		0.6547	0.7472	0.5402	0.7003	0.0017	0.003	7.6083e-05	0.0002	0.9064	0.7076	2.7095e-06	4.6153e-06	0.4544	0.9958		1.7804	2.2858	2.012	1.8061	2.2413	2.0227	1.755	2.3312	1.9833	2.0519		100	100	100	100
	655			gamma-glutamylleucine	LC/MS pos early	18369		HMDB0011171	151023		0.99	1.03	1.36	1.41	1.01	1.39	1.02		0.8596	0.8275	0.6652	0.7387	4.9156e-06	3.7338e-05	7.4167e-07	5.2913e-06	0.8561	0.6977	1.5792e-09	1.0648e-08	0.6665	0.9958		1.5623	2.1699	1.8343	1.5704	2.1426	1.8481	1.5543	2.1974	1.8249	1.8576		100	100	100	100
	656			gamma-glutamyl-alpha-lysine	LC/MS pos early	55015			65254		0.89	0.88	1.08	1.07	0.88	1.07	0.99		0.3399	0.5835	0.3013	0.586	0.4809	0.1814	0.5441	0.114	0.2361	0.39	0.3558	0.0796	0.9439	0.9958		0.9116	0.9764	1.0054	0.969	1.0432	0.8852	0.8576	0.9138	0.9459	0.941		90	84	84	81
	657			gamma-glutamyl-epsilon-lysine	LC/MS pos early	33934		HMDB0003869	7015685		1.09	1.06	1.19	1.16	1.08	1.18	0.99		0.167	0.483	0.3476	0.5977	0.0012	0.0023	0.005	0.0031	0.1752	0.3599	7.1898e-05	6.4092e-05	0.68	0.9958		1.8552	2.1837	1.9411	1.7765	2.121	2.0871	1.9374	2.2483	2.0272	1.9985		99	100	100	100
	659			gamma-glutamylphenylalanine	LC/MS neg	33422		HMDB0000594	111299		0.94	1.01	1.08	1.17	0.97	1.13	1.04		0.1836	0.494	0.8161	0.7718	0.1002	0.0576	0.0023	0.0018	0.4329	0.5083	0.0012	0.0007	0.2683	0.9958		1.1039	1.2432	1.1873	1.1403	1.2362	1.1558	1.0686	1.2502	1.1494	1.194		99	98	100	100
	660			gamma-glutamylthreonine	LC/MS pos early	33364		HMDB0029159	76078708		0.94	0.96	1.09	1.12	0.95	1.1	1.01		0.2334	0.5369	0.4214	0.6366	0.0354	0.0273	0.0108	0.0054	0.2483	0.3976	0.0017	0.0009	0.7096	0.9958		2.1087	2.3286	2.2758	2.1772	2.379	2.1576	2.0423	2.2794	2.2042	2.2277		100	100	100	100
	662			gamma-glutamyltyrosine	LC/MS neg	2734		HMDB0011741	94340		0.93	0.97	1.24	1.29	0.95	1.26	1.02		0.1807	0.494	0.5368	0.7	0.0003	0.0009	3.5916e-05	8.4138e-05	0.1682	0.3599	4.4926e-07	1.0691e-06	0.6033	0.9958		0.9943	1.2541	1.1468	1.0313	1.2752	1.0874	0.9587	1.2334	1.1057	1.1278		71	89	68	84
	663			gamma-glutamylvaline	LC/MS neg	43829		HMDB0011172	7015683		1.03	1.04	1.26	1.28	1.04	1.27	1.01		0.6317	0.742	0.4379	0.6516	6.5115e-05	0.0003	2.6668e-05	7.0944e-05	0.4383	0.5118	2.6152e-07	7.1837e-07	0.8054	0.9958		2.6262	3.3298	2.9056	2.5912	3.2581	3.0095	2.6616	3.403	2.9448	2.9695		100	100	100	100
	666			gamma-glutamyl-2-aminobutyrate	LC/MS pos early	37092					0.97	0.98	0.87	0.89	0.98	0.88	1.01		0.7254	0.7785	0.8656	0.772	0.0184	0.0175	0.0361	0.0139	0.7753	0.6743	0.0026	0.0013	0.829	0.9958		1.5952	1.407	1.5157	1.6205	1.4177	1.4808	1.5703	1.3964	1.492	1.5043		99	97	97	99
	733		Dipeptide	aspartylaspartate	LC/MS pos early	40671		HMDB0028749	332965		0.99	1	0.97	0.97	0.99	0.97	1		0.7943	0.8045	0.8438	0.7718	0.0655	0.0425	0.0766	0.0252	0.7827	0.6743	0.0133	0.0049	0.9555	0.9958		0.9233	0.8928	0.9102	0.9259	0.8948	0.9056	0.9206	0.8909	0.9076	0.9082		100	100	100	100
	799			cyclo(pro-val)	LC/MS pos early	49795			98951		0.89	0.92	0.98	1.01	0.91	0.99	1.01		0.0522	0.3565	0.1285	0.4452	0.3421	0.1423	0.7651	0.1456	0.0754	0.2572	0.6414	0.1293	0.3776	0.9958		1.1196	1.1118	1.172	1.1839	1.1601	1.0621	1.0587	1.0655	1.1083	1.1231		100	100	100	100
	845			glycylvaline	LC/MS pos early	18357		HMDB0028854	2724807		1.04	0.99	1.25	1.18	1.01	1.21	0.97		0.4262	0.6567	0.7536	0.759	4.7242e-09	2.5119e-07	4.9268e-07	3.6824e-06	0.7923	0.6743	6.2894e-11	7.2698e-10	0.1541	0.9958		1.977	2.4001	2.1661	1.9407	2.4176	2.1906	2.0139	2.3828	2.2065	2.1504		100	100	100	100
	850			histidylalanine	LC/MS neg	42027		HMDB0028878	101180		1.01	0.97	1.14	1.09	0.99	1.12	0.98		0.7465	0.7874	0.4456	0.6535	0.0007	0.0016	0.0188	0.0085	0.7904	0.6743	0.0001	0.0001	0.338	0.9958		2.2717	2.5361	2.4119	2.2558	2.5787	2.3887	2.2877	2.4942	2.4289	2.372		100	100	100	100
	869			isoleucylglycine	LC/MS neg	40008		HMDB0028907	342532		1.01	0.99	1.09	1.08	1	1.08	0.99		0.8299	0.8248	0.8658	0.772	0.0014	0.0026	0.0054	0.0033	0.9791	0.7227	8.5737e-05	7.3798e-05	0.6985	0.9958		0.3855	0.418	0.4013	0.384	0.4192	0.4016	0.3869	0.4168	0.4028	0.4001		99	99	99	100
	883			leucylalanine	LC/MS pos early	40010		HMDB0028922	81721		0.99	0.94	1.06	1.02	0.96	1.04	0.98		0.668	0.7566	0.0802	0.365	0.0626	0.0414	0.6195	0.1261	0.1555	0.3547	0.0953	0.0257	0.3155	0.9958		2.6315	2.7345	2.7325	2.6503	2.8172	2.6335	2.6128	2.6543	2.7131	2.6523		100	100	100	100
	888			leucylglycine	LC/MS pos early	40045		HMDB0028929	79070		0.96	0.96	1.13	1.13	0.96	1.13	1		0.2455	0.5369	0.2612	0.5554	0.0003	0.001	0.0003	0.0004	0.162	0.3599	4.0972e-06	6.4371e-06	0.9748	0.9958		2.43	2.7491	2.6357	2.4788	2.8025	2.5345	2.3821	2.6967	2.5838	2.5855		100	100	100	100
	937			phenylalanylalanine	LC/MS pos early	41374		HMDB0028988	5488196		0.98	0.97	1.15	1.14	0.98	1.15	1		0.5784	0.7114	0.4305	0.6461	2.3503e-05	0.0001	5.1941e-05	0.0001	0.4328	0.5083	2.0801e-07	6.0108e-07	0.8265	0.9958		3.4979	4.0131	3.7924	3.5332	4.0708	3.7014	3.463	3.9562	3.7546	3.7387		100	100	100	100
	957			prolylalanine	LC/MS pos early	40705		HMDB0029010	6347578		0.95	0.94	1.26	1.25	0.94	1.25	1		0.2977	0.5583	0.2301	0.5363	3.4022e-05	0.0002	5.4437e-05	0.0001	0.1651	0.3599	2.7291e-07	7.2398e-07	0.8968	0.9958		31.808	39.8765	36.6623	32.6751	41.1361	34.5966	30.964	38.6555	35.6894	35.5397		100	100	100	100
	969			prolylproline	LC/MS pos early	40731		HMDB0011180	263469		1.01	0.96	1.15	1.1	0.98	1.13	0.98		0.9599	0.8393	0.7779	0.7691	0.277	0.1215	0.4454	0.0971	0.8719	0.7016	0.1943	0.0478	0.814	0.9958		0.0886	0.1	0.0949	0.0883	0.1018	0.0934	0.0889	0.0982	0.0952	0.0931		62	66	61	62
	1002			threonylphenylalanine	LC/MS neg	31530		HMDB0029068	7010580		1	0.98	1.2	1.17	0.99	1.19	0.99		0.9675	0.8412	0.657	0.7387	0.0011	0.0023	0.0034	0.0023	0.7316	0.6572	3.536e-05	3.6446e-05	0.7753	0.9958		0.936	1.1109	1.0261	0.937	1.1237	1.0133	0.935	1.0982	1.025	1.0144		99	100	99	100
	1050			valylglycine	LC/MS neg	40475		HMDB0029127	136487		1.09	1.02	1.06	0.99	1.05	1.03	0.97		0.0179	0.2275	0.5819	0.7147	0.0925	0.0544	0.8445	0.1567	0.0386	0.1881	0.2863	0.0657	0.1818	0.9958		2.0111	2.066	1.9846	1.9251	2.0459	2.0935	2.1008	2.0863	2.0732	2.0041		100	99	99	99
	1053			valylleucine	LC/MS neg	39994		HMDB0029131	352039		0.95	0.93	1.05	1.03	0.94	1.04	0.99		0.1141	0.4495	0.0353	0.2778	0.1185	0.0651	0.3092	0.0741	0.0107	0.1007	0.071	0.0201	0.6904	0.9958		2.24	2.3333	2.3547	2.297	2.4138	2.2197	2.1845	2.2555	2.2963	2.2761		100	100	100	100
	1168		Polypeptide	STVLT	LC/MS neg	53244					0.82	0.84	1.06	1.08	0.83	1.07	1.01		0.0003	0.0126	0.0013	0.0358	0.2726	0.1202	0.1088	0.033	0.0002	0.0057	0.0603	0.0176	0.7045	0.9958		0.5183	0.5546	0.5885	0.5726	0.6047	0.4884	0.469	0.5085	0.5326	0.5396		100	100	100	100
	1183		Fibrinogen Cleavage Peptide	fibrinopeptide A, phosphono-ser(3)*	LC/MS neg	57712			132993923		0.95	0.88	0.79	0.73	0.91	0.76	0.97		0.4642	0.6685	0.1137	0.4145	0.0008	0.0018	5.3921e-05	0.0001	0.1659	0.3599	2.2722e-06	4.0406e-06	0.4543	0.9958		19.0962	14.5126	17.4139	19.6401	15.4401	15.9146	18.5673	13.6408	16.9316	16.3679		100	100	100	100
	1204		Acetylated Peptides	phenylacetylglutamine	LC/MS neg	35126	C04148	HMDB0006344	92258		0.81	0.82	0.97	0.98	0.81	0.97	1.01		0.0552	0.3631	0.0712	0.3467	0.4535	0.1732	0.667	0.1309	0.0562	0.2234	0.4055	0.0888	0.8195	0.9958		0.6976	0.6798	0.763	0.7757	0.7506	0.6215	0.6273	0.6157	0.6862	0.691		100	100	100	100
	1219		Modified Peptides	pyroglutamylalanine*	LC/MS neg	62087			159907		0.87	0.99	0.96	1.09	0.92	1.02	1.07		0.1409	0.4804	0.8841	0.773	0.6454	0.2225	0.3769	0.0866	0.2503	0.3998	0.7625	0.1476	0.3431	0.9958		2.4939	2.5452	2.6199	2.6781	2.563	2.4228	2.3223	2.5276	2.4397	2.6018		73	78	69	76
	1236			N,N-dimethyl-pro-pro	LC/MS pos early	64571					1	0.94	1.02	0.97	0.97	1	0.97		0.8312	0.8248	0.0114	0.153	0.3182	0.1351	0.1571	0.044	0.0637	0.2376	0.7578	0.1472	0.0923	0.9958		1.0297	1.0247	1.0438	1.0321	1.0556	1.0109	1.0273	0.9948	1.0413	1.0133		100	100	100	100
	1237	Carbohydrate	Glycolysis, Gluconeogenesis, and Pyruvate Metabolism	1,5-anhydroglucitol (1,5-AG)	LC/MS neg	20675	C07326	HMDB0002712	64960		1	1.01	0.99	1	1	1	1.01		0.9378	0.8365	0.4419	0.6535	0.2721	0.1202	0.8591	0.1584	0.6963	0.6411	0.5106	0.108	0.3659	0.9958		0.9163	0.9126	0.9123	0.9168	0.9079	0.9166	0.9159	0.9173	0.9119	0.9171		100	100	100	100
	1240			glucose	LC/MS polar	48152	C00031	HMDB0000122	5793		0.98	0.94	1.09	1.04	0.96	1.07	0.98		0.632	0.742	0.1071	0.4046	0.024	0.0212	0.2588	0.0655	0.1761	0.3599	0.0187	0.0065	0.3847	0.9958		2.3864	2.5481	2.5182	2.4091	2.6322	2.4148	2.3639	2.4667	2.4945	2.4377		100	100	100	100
	1241			glucose 6-phosphate	LC/MS polar	31260	C00092	HMDB0001401	5958		0.9	0.89	0.95	0.93	0.9	0.94	0.99		2.6369e-06	0.0003	3.8457e-07	4.4634e-05	0.0023	0.0037	0.0004	0.0005	2.8215e-06	0.0003	1.7251e-05	1.9798e-05	0.6016	0.9958		1.1335	1.0648	1.1599	1.193	1.1276	1.0406	1.0769	1.0054	1.102	1.0952		100	100	100	100
	1247			fructose 1,6-diphosphate/glucose 1,6-diphosphate/myo-inositol diphosphates	LC/MS neg	46896	C05378 C00354 C01231	HMDB0003514 HMDB0001058	10404962;3934;90658350;124383956;4453;445557;718;82400		1.03	1.02	1.03	1.02	1.03	1.02	1		0.2244	0.5357	0.3663	0.6033	0.2977	0.1289	0.4737	0.102	0.1676	0.3599	0.2172	0.0522	0.8139	0.9958		0.8144	0.8318	0.8122	0.802	0.8225	0.8341	0.8269	0.8413	0.8247	0.8214		100	100	100	100
	1248			2,3-diphosphoglycerate	LC/MS neg	15664	C01159	HMDB0001294	186004		1.02	1.05	1.06	1.08	1.03	1.07	1.01		0.6284	0.742	0.309	0.586	0.1929	0.0933	0.0658	0.0224	0.3318	0.4475	0.0298	0.0096	0.6812	0.9958		0.6414	0.6854	0.6521	0.6346	0.67	0.6742	0.6483	0.701	0.6591	0.667		100	100	100	99
	1249			dihydroxyacetone phosphate (DHAP)	LC/MS pos early	15522	C00111	HMDB0001473	668		1.13	1.05	1.27	1.18	1.09	1.22	0.97		0.0969	0.4315	0.4606	0.6654	4.7963e-06	3.7338e-05	0.0003	0.0004	0.1914	0.3713	2.4121e-07	6.8479e-07	0.2478	0.9958		2.5107	3.075	2.6632	2.3661	2.9976	2.8989	2.6641	3.1545	2.8259	2.732		100	100	100	100
	1253			2-phosphoglycerate	LC/MS polar	35629	C00631	HMDB0000362	59		1.02	0.97	1.08	1.03	1	1.05	0.97		0.3617	0.6021	0.2416	0.5379	0.0034	0.0049	0.3146	0.0752	0.8514	0.6966	0.0057	0.0024	0.1436	0.9958		1.7121	1.8046	1.7607	1.6922	1.832	1.7547	1.7322	1.7776	1.7814	1.7343		100	100	100	100
	1254			3-phosphoglycerate	LC/MS pos early	1414	C00597	HMDB0000807	724		0.99	0.97	1.09	1.07	0.98	1.08	0.99		0.511	0.685	0.182	0.4945	0.0003	0.0009	0.0021	0.0016	0.1965	0.3741	1.5047e-05	1.7855e-05	0.6052	0.9958		1.6231	1.7511	1.704	1.6344	1.7764	1.668	1.6118	1.7262	1.6921	1.6797		100	100	100	100
	1255			phosphoenolpyruvate (PEP)	LC/MS neg	597	C00074	HMDB0000263	1005		1	0.99	1.04	1.02	1	1.03	0.99		0.8521	0.8275	0.446	0.6535	0.032	0.0258	0.2093	0.0546	0.6944	0.6411	0.0187	0.0065	0.4922	0.9958		1.4617	1.5027	1.4855	1.4595	1.5119	1.4786	1.4639	1.4935	1.4877	1.4764		100	100	100	100
	1256			pyruvate	LC/MS polar	48990	C00022	HMDB0000243	1060		0.89	0.87	1.15	1.13	0.88	1.14	0.99		0.012	0.1772	0.0044	0.0843	0.0003	0.0009	0.0012	0.0011	0.0039	0.0555	9.9601e-06	1.2998e-05	0.7067	0.9958		0.0698	0.0798	0.0794	0.0739	0.0853	0.0701	0.0658	0.0746	0.0749	0.0743		100	100	100	100
	1257			lactate	LC/MS polar	527	C00186	HMDB0000190	612		1.05	1.01	1.35	1.3	1.03	1.32	0.98		0.2941	0.5583	0.7565	0.7595	8.2182e-07	9.4992e-06	5.3809e-06	2.5593e-05	0.358	0.4636	5.9924e-09	3.3438e-08	0.5907	0.9958		0.216	0.286	0.2446	0.2107	0.2839	0.2525	0.2214	0.288	0.2507	0.2464		100	100	100	100
	1260			glycerate	LC/MS polar	1572	C00258	HMDB0006372 HMDB0000139	752;439194		0.86	0.87	1.13	1.14	0.86	1.14	1.01		9.5325e-07	0.0002	6.3904e-06	0.0005	7.8741e-05	0.0003	1.4371e-05	4.6032e-05	3.7585e-06	0.0003	1.9748e-07	5.8102e-07	0.6386	0.9958		0.826	0.9376	0.9464	0.892	1.004	0.8184	0.7649	0.8755	0.8764	0.8837		100	100	100	100
	1263		Pentose Phosphate Pathway	6-phosphogluconate	LC/MS neg	15442	C00345	HMDB0001316	91493		1.07	1.06	0.96	0.95	1.06	0.96	1		0.0855	0.4272	0.1326	0.448	0.1132	0.0629	0.0559	0.0199	0.0793	0.2659	0.0163	0.0058	0.7987	0.9958		2.4345	2.3325	2.3128	2.3579	2.2687	2.4552	2.5137	2.398	2.388	2.3779		100	100	100	100
	1279		Pentose Metabolism	ribitol	LC/MS polar	15772	C00532 C01904 C00474 C00379	HMDB0002917 HMDB0000508 HMDB0001851 HMDB0000568	6912		1.09	1.11	1.3	1.33	1.1	1.31	1.01		0.3865	0.6209	0.2966	0.5793	0.0003	0.0009	0.0002	0.0002	0.2885	0.4235	2.4059e-06	4.1809e-06	0.8443	0.9958		0.7975	1.0475	0.8727	0.7648	0.9958	0.9572	0.8315	1.102	0.91	0.918		92	98	93	97
	1280			ribonate	LC/MS polar	27731	C01685	HMDB0000867	5460677		0.9	0.88	1.07	1.05	0.89	1.06	0.99		0.0001	0.0058	1.0252e-05	0.0007	0.0009	0.002	0.0182	0.0083	4.7174e-05	0.002	0.0002	0.0001	0.3892	0.9958		1.2509	1.324	1.3638	1.3182	1.411	1.2143	1.1869	1.2424	1.2941	1.2797		100	100	99	100
	1294			arabitol/xylitol	LC/MS polar	48885	C00542 C01904 C00379	HMDB0002917 HMDB0001851 HMDB0000568	6912;94154		1.03	1.02	1.23	1.22	1.02	1.23	1		0.722	0.7783	0.7954	0.7693	8.7406e-05	0.0003	0.0001	0.0002	0.7381	0.6582	9.253e-07	1.8954e-06	0.9049	0.9958		1.0626	1.3045	1.1633	1.0479	1.2913	1.1916	1.0775	1.3178	1.1796	1.1751		100	100	100	100
	1300			arabonate/xylonate	LC/MS polar	48255	C00502 C05411	HMDB0000539	122045;6602431		0.82	0.81	1.04	1.03	0.82	1.03	0.99		3.6467e-08	1.9521e-05	1.2751e-08	3.5601e-06	0.0671	0.0432	0.1886	0.0504	3.5652e-07	5.888e-05	0.0296	0.0096	0.6932	0.9958		3.2036	3.3129	3.6002	3.5301	3.6718	2.9479	2.9073	2.9891	3.2672	3.2484		100	100	100	100
	1307			lyxonate	LC/MS polar	61858		HMDB0060255			0.94	0.98	1.11	1.15	0.96	1.13	1.02		0.324	0.5784	0.7124	0.7446	0.0347	0.0271	0.0052	0.0032	0.4282	0.5059	0.001	0.0006	0.5602	0.9958		1.2302	1.3905	1.3356	1.2684	1.4064	1.2808	1.1931	1.3749	1.2954	1.3206		100	100	99	100
	1314		Glycogen Metabolism	maltotriose	LC/MS polar	44688	C01835	HMDB0001262	439586		0.95	0.94	1	0.98	0.95	0.99	0.99		0.1827	0.494	0.071	0.3467	0.935	0.2907	0.5629	0.1169	0.0289	0.1721	0.6405	0.1292	0.7248	0.9958		1.6696	1.6502	1.7075	1.71	1.7051	1.6136	1.6302	1.5971	1.6672	1.6526		100	100	100	100
	1317			maltose	LC/MS polar	15586	C00208	HMDB0000163	10991489		0.98	0.88	1.08	0.97	0.93	1.03	0.95		0.7815	0.8003	0.0298	0.2527	0.1489	0.0776	0.614	0.1252	0.0806	0.2675	0.4988	0.1059	0.1693	0.9958		0.5714	0.5867	0.5994	0.5758	0.624	0.5593	0.5671	0.5516	0.5949	0.5636		100	100	100	100
	1322		Disaccharides and Oligosaccharides	lactose	LC/MS polar	567	C01970	HMDB0041627	6134		1.02	1.03	1.09	1.11	1.03	1.1	1.01		0.7884	0.8018	0.6458	0.7348	0.2131	0.1011	0.1527	0.0434	0.607	0.6053	0.0616	0.018	0.8921	0.9958		0.7531	0.8298	0.7803	0.7459	0.8163	0.8009	0.7604	0.8436	0.7878	0.7933		93	93	94	98
	1343			sucrose	LC/MS polar	1519	C00089	HMDB0000258	5988		0.69	1.17	1.32	2.22	0.9	1.71	1.3		0.0331	0.3051	0.3522	0.5977	0.1059	0.0603	2.6257e-05	7.0944e-05	0.3739	0.4757	5.4018e-05	5.1119e-05	0.0318	0.9958		1.2492	2.1358	1.7219	1.5009	1.9754	1.5495	1.0397	2.3093	1.4332	1.8617		97	98	94	99
	1364		Fructose, Mannose and Galactose Metabolism	fructose	LC/MS polar	48195	C00095	HMDB0000660	2723872		0.76	0.83	1.82	1.97	0.79	1.89	1.04		0.0242	0.2516	0.1096	0.4058	9.4151e-06	6.418e-05	1.0545e-06	6.1299e-06	0.0077	0.084	3.1047e-09	1.7943e-08	0.6178	0.9958		0.5225	0.9885	0.8067	0.5987	1.087	0.6403	0.456	0.899	0.704	0.7336		100	100	100	100
	1369			mannitol/sorbitol	LC/MS polar	46142	C00392 C00794	HMDB0000247 HMDB0000765	6251;5780		1.17	1.11	1.35	1.28	1.14	1.31	0.98		0.1136	0.4495	0.2629	0.5554	0.0023	0.0036	0.0083	0.0044	0.0943	0.2818	0.0002	0.0001	0.7073	0.9958		1.1018	1.4481	1.1824	1.0194	1.3715	1.3494	1.1908	1.529	1.278	1.2485		100	100	100	100
	1370			mannose	LC/MS polar	48153	C00159 C02209 C00936	HMDB0000169	185698;82308;18950;439680		0.99	0.92	0.8	0.75	0.96	0.77	0.96		0.8543	0.8275	0.0485	0.3184	1.8976e-06	1.8184e-05	6.6819e-09	1.311e-07	0.124	0.3209	3.7556e-11	4.6749e-10	0.1973	0.9958		4.6051	3.5631	4.1393	4.6217	3.7073	3.964	4.5886	3.4244	4.1245	3.9783		100	100	100	98
	1386			2-ketogulonate	LC/MS polar	15306	C15673	HMDB0011732	102424		0.91	0.88	1.08	1.04	0.9	1.06	0.98		0.1194	0.452	0.0375	0.2836	0.0837	0.0513	0.3215	0.0765	0.0428	0.2011	0.0579	0.0171	0.5805	0.9958		0.9186	0.9746	0.9983	0.9612	1.0369	0.8967	0.8779	0.916	0.9541	0.9383		100	100	100	100
	1390			galactonate	LC/MS polar	27719	C15930 C00880	HMDB0000565	12310779;128869		1	0.99	1.1	1.09	0.99	1.1	1		0.9258	0.8359	0.8267	0.7718	0.0154	0.0154	0.0223	0.0096	0.8538	0.6974	0.0015	0.0008	0.908	0.9958		1.6221	1.7786	1.7049	1.6257	1.788	1.6922	1.6184	1.7693	1.7011	1.696		100	100	100	100
	1400		Nucleotide Sugar	UDP-glucose/UDP-galactose	LC/MS neg	38670	C00052 C00029	HMDB0000286 HMDB0000302	8629;23724458		1.05	1.06	0.95	0.96	1.06	0.96	1.01		0.2252	0.5357	0.116	0.4167	0.0189	0.0178	0.0809	0.026	0.1367	0.3407	0.0053	0.0023	0.6276	0.9958		1.0183	0.9728	0.969	0.995	0.9436	1.0223	1.0421	1.0029	0.9917	0.9989		100	100	100	100
	1405			guanosine 5'-diphospho-fucose	LC/MS neg	15903					0.99	0.99	0.94	0.94	0.99	0.94	1		0.4581	0.6681	0.4931	0.6837	7.4003e-05	0.0003	8.8174e-05	0.0002	0.3851	0.4821	6.2429e-07	1.3652e-06	0.9615	0.9958		0.7143	0.6687	0.6953	0.7188	0.6726	0.687	0.7099	0.6649	0.691	0.6913		100	100	100	100
	1409			UDP-N-acetylglucosamine/galactosamine	LC/MS polar	46148	C00203 C00043	HMDB0000304 HMDB0000290	44576;1167		0.96	0.95	0.96	0.95	0.95	0.95	0.99		0.3951	0.6333	0.2337	0.5363	0.4085	0.1616	0.243	0.0622	0.1718	0.3599	0.1625	0.0409	0.8035	0.9958		0.9716	0.9277	0.9723	0.9911	0.9539	0.9271	0.9526	0.9022	0.9533	0.9456		99	99	97	96
	1424		Aminosugar Metabolism	glucuronate	LC/MS polar	15443	C16245	HMDB0000127	441478;94715;23677976;65041;444791		0.94	1.03	1.12	1.24	0.98	1.18	1.05		0.2549	0.5416	0.5922	0.7178	0.0253	0.0222	0.0002	0.0003	0.7061	0.6434	6.5898e-05	5.9909e-05	0.1615	0.9958		0.4333	0.5103	0.4745	0.448	0.5024	0.466	0.419	0.5183	0.4588	0.4819		99	99	99	100
	1436			N-acetylneuraminate	LC/MS pos early	32377	C00270	HMDB0000230	439197		0.89	0.86	0.97	0.94	0.88	0.96	0.98		0.0353	0.3064	0.0097	0.1347	0.3194	0.1354	0.0318	0.0127	0.0157	0.1159	0.0285	0.0093	0.3808	0.9958		0.9159	0.8782	0.9581	0.9706	0.9458	0.8396	0.8643	0.8155	0.9041	0.8897		100	100	100	100
	1448			N-acetylglucosaminylasparagine	LC/MS pos early	48149	C04540	HMDB0000489	123826		1	0.99	0.95	0.94	1	0.95	1		0.9718	0.8427	0.5714	0.7118	0.0004	0.0011	8.7005e-05	0.0002	0.7007	0.6421	1.9111e-06	3.4747e-06	0.6758	0.9958		1.0772	1.0204	1.0506	1.0775	1.0245	1.0463	1.077	1.0165	1.0504	1.0465		100	100	100	100
	1449			erythronate*	LC/MS polar	42420		HMDB0000613	2781043		0.79	0.78	1.03	1.01	0.79	1.02	0.99		5.2951e-08	1.9521e-05	1.5652e-08	3.5601e-06	0.2409	0.1101	0.7243	0.1398	3.7144e-07	5.888e-05	0.2812	0.0647	0.5555	0.9958		3.021	3.0709	3.4375	3.3943	3.4812	2.6988	2.6887	2.709	3.0594	3.0323		100	100	100	100
	1451			N-acetylglucosamine/N-acetylgalactosamine	LC/MS pos early	46539	C01074	HMDB0000212 HMDB0000215	84265;439174		1.03	1.03	0.98	0.98	1.03	0.98	1		0.2395	0.5369	0.2667	0.5554	0.3996	0.1595	0.358	0.0834	0.1655	0.3599	0.2166	0.0522	0.9556	0.9958		2.2201	2.175	2.1637	2.185	2.1425	2.2318	2.2558	2.208	2.1984	2.1964		100	100	100	100
	1453		Advanced Glycation End-product	N6-carboxymethyllysine	LC/MS pos early	36713		HMDB0240347	123800		1.01	0.96	1.08	1.03	0.99	1.05	0.98		0.6536	0.7472	0.1084	0.4046	0.0013	0.0025	0.2047	0.0538	0.449	0.519	0.0018	0.001	0.1108	0.9958		1.6857	1.7735	1.741	1.6771	1.8073	1.7173	1.6945	1.7404	1.75	1.7084		100	100	100	100
	1457	Energy	TCA Cycle	citrate	LC/MS neg	1564	C00158	HMDB0000094	311		0.98	1.03	1.15	1.2	1	1.18	1.02		0.5447	0.6945	0.4355	0.6508	6.8513e-05	0.0003	9.7696e-07	6.0334e-06	0.9144	0.7092	3.1404e-08	1.3373e-07	0.2382	0.9958		0.6813	0.8007	0.7374	0.6886	0.7897	0.7397	0.674	0.8118	0.7296	0.7476		100	100	100	100
	1459			aconitate [cis or trans]	LC/MS neg	46173	C02341 C004174	HMDB0000958 HMDB000072	643757;444212		0.94	1.01	1.21	1.29	0.97	1.25	1.03		0.2202	0.5335	0.8638	0.772	0.0004	0.001	4.8998e-06	2.4033e-05	0.4521	0.5194	1.1631e-07	3.9212e-07	0.3218	0.9958		0.3493	0.4356	0.3951	0.3598	0.4339	0.3851	0.3391	0.4374	0.3835	0.3967		100	100	100	100
	1463			alpha-ketoglutarate	LC/MS polar	528	C00026	HMDB0000208	51		0.92	0.96	1.04	1.09	0.94	1.07	1.02		0.0117	0.1763	0.1972	0.5067	0.1445	0.0761	0.0072	0.0039	0.0187	0.1301	0.0044	0.002	0.3229	0.9958		0.3406	0.3631	0.3624	0.3546	0.3703	0.3412	0.3271	0.3559	0.348	0.3553		100	100	100	100
	1465			succinylcarnitine (C4-DC)	LC/MS pos early	37058		HMDB0061717	71464481		1	0.99	1	0.99	1	0.99	0.99		0.9412	0.8365	0.5367	0.7	0.768	0.2511	0.1216	0.0359	0.7685	0.6725	0.191	0.0471	0.3648	0.9958		0.8378	0.8308	0.8362	0.8373	0.8351	0.8324	0.8383	0.8266	0.8367	0.8319		100	100	100	100
	1466			succinate	LC/MS polar	1437	C00042	HMDB0000254	1110		0.84	1	0.85	1	0.92	0.92	1.09		0.0528	0.3565	0.9986	0.7986	0.0573	0.0394	0.9774	0.1772	0.1828	0.3633	0.1768	0.0441	0.165	0.9958		0.9146	0.8422	0.9157	0.9955	0.8423	0.8412	0.8402	0.8422	0.8412	0.9156		100	100	98	100
	1467			fumarate	LC/MS polar	1643	C00122	HMDB0000134	444972		0.98	1	1.12	1.13	0.99	1.13	1.01		0.4667	0.6708	0.8616	0.772	0.0002	0.0006	3.3641e-05	8.2502e-05	0.5548	0.5767	5.3826e-07	1.2098e-06	0.674	0.9958		0.5266	0.5925	0.5619	0.5317	0.5938	0.5552	0.5215	0.5911	0.5565	0.5606		100	100	100	100
	1469			malate	LC/MS neg	1303	C00497 C00149 C00711	HMDB0000744 HMDB0031518 HMDB0000156	525		1	1	1.11	1.11	1	1.11	1		0.9999	0.8465	0.8902	0.773	2.6175e-05	0.0001	3.7501e-05	8.5677e-05	0.9248	0.7095	1.8071e-07	5.4155e-07	0.9208	0.9958		0.6191	0.6886	0.6534	0.6191	0.6897	0.6524	0.6191	0.6876	0.6534	0.6525		100	100	100	100
	1486		Oxidative Phosphorylation	phosphate	LC/MS pos early	42109	C00009	HMDB0001429	1061		1.02	1.01	0.99	0.98	1.02	0.99	1		0.2898	0.558	0.4999	0.6871	0.4844	0.1824	0.2535	0.0645	0.2875	0.4229	0.1962	0.048	0.7479	0.9958		0.4659	0.4591	0.4588	0.4614	0.4563	0.4662	0.4705	0.462	0.4633	0.4617		100	100	100	100
	1489	Lipid	Fatty Acid Synthesis	malonylcarnitine	LC/MS pos early	37059		HMDB0002095	22833583		1	1.01	1	1.01	1.01	1.01	1		0.9606	0.8393	0.6804	0.7387	0.8796	0.2791	0.4868	0.1042	0.7952	0.6743	0.5492	0.1145	0.6991	0.9958		1.039	1.0459	1.0397	1.0384	1.0409	1.0453	1.0396	1.0509	1.0403	1.0447		100	100	100	100
	1501		Fatty Acid Metabolism	oleoyl CoA	LC/MS polar	57751	C00510	HMDB0001322	5497111		0.88	0.98	0.69	0.77	0.93	0.73	1.06		0.1015	0.4315	0.8387	0.7718	2.1416e-05	0.0001	0.0016	0.0014	0.1909	0.3713	1.0575e-06	2.1127e-06	0.3038	0.9958		0.6611	0.4837	0.5859	0.7044	0.4874	0.5457	0.6206	0.4799	0.55	0.5814		82	63	69	58
	1505		Short Chain Fatty Acid	butyrate/isobutyrate (4:0)	LC/MS neg	40605	C00246	HMDB0000039	264		0.92	0.99	1.03	1.1	0.95	1.06	1.03		0.1058	0.4406	0.7842	0.7693	0.4117	0.1624	0.0047	0.003	0.2912	0.4254	0.0101	0.0039	0.1199	0.9958		1.8185	1.9282	1.9171	1.8935	1.941	1.8291	1.7465	1.9156	1.8412	1.9045		100	100	100	100
	1506			valerate (5:0)	LC/MS neg	33443	C00803	HMDB0000892	7991		1	0.98	1.06	1.05	0.99	1.06	0.99		0.9789	0.8438	0.75	0.7588	0.1993	0.0957	0.3337	0.0786	0.8269	0.6875	0.1159	0.0304	0.8156	0.9958		2.3433	2.4751	2.4196	2.345	2.4966	2.3971	2.3416	2.4539	2.4179	2.3988		100	100	100	100
	1507		Medium Chain Fatty Acid	caproate (6:0)	LC/MS neg	32489	C01585	HMDB0000535	8892		0.95	0.93	1.08	1.06	0.94	1.07	0.99		0.0886	0.4272	0.0385	0.2883	0.022	0.02	0.053	0.0191	0.0192	0.1309	0.0041	0.0019	0.772	0.9958		3.2931	3.5249	3.5126	3.3845	3.6455	3.3047	3.2042	3.4082	3.4178	3.3964		100	100	100	100
	1508			heptanoate (7:0)	LC/MS neg	1644	C17714	HMDB0000666	8094		0.98	1	1.06	1.08	0.99	1.07	1.01		0.5638	0.7009	0.9045	0.7748	0.1369	0.0731	0.0505	0.0184	0.6578	0.6254	0.0178	0.0063	0.7163	0.9958		2.0158	2.1523	2.098	2.0401	2.1577	2.068	1.9919	2.147	2.0731	2.0929		100	100	100	100
	1509			caprylate (8:0)	LC/MS neg	32492	C06423	HMDB0000482	379		0.93	0.98	1.3	1.37	0.95	1.34	1.03		0.2343	0.5369	0.6903	0.7387	0.0001	0.0005	1.0736e-05	3.8196e-05	0.2621	0.4028	9.3439e-08	3.2871e-07	0.5714	0.9958		1.4249	1.9029	1.6879	1.4789	1.9266	1.6064	1.3729	1.8796	1.6263	1.6672		100	100	100	100
	1510			pelargonate (9:0)	LC/MS neg	12035	C01601	HMDB0000847	8158		0.98	1.02	1.08	1.13	1	1.1	1.02		0.4712	0.6756	0.5267	0.6977	0.0063	0.0076	0.0001	0.0002	0.9557	0.7167	1.7419e-05	1.9851e-05	0.2764	0.9958		1.1956	1.3204	1.2573	1.2088	1.3077	1.2556	1.1825	1.3333	1.2435	1.2695		100	100	100	100
	1512			caprate (10:0)	LC/MS neg	1642	C01571	HMDB0000511	2969		0.86	1.01	1.35	1.59	0.94	1.46	1.08		0.1392	0.4804	0.8803	0.773	0.0034	0.0049	2.7677e-05	7.1215e-05	0.3424	0.4523	2.302e-06	4.0491e-06	0.247	0.9958		0.9425	1.3797	1.1782	1.0135	1.3697	1.1037	0.8765	1.3898	1.0957	1.1868		100	100	100	100
	1513			cis-4-decenoate (10:1n6)*	LC/MS neg	62873		HMDB0004980	5282726		0.99	0.89	0.89	0.8	0.94	0.85	0.95		0.9155	0.8352	0.1601	0.4715	0.156	0.0802	0.0087	0.0045	0.2831	0.4184	0.005	0.0022	0.3542	0.9958		0.1702	0.1439	0.1614	0.1709	0.1523	0.1518	0.1695	0.1359	0.1607	0.1524		26	20	28	10
	1516			(2 or 3)-decenoate (10:1n7 or n8)	LC/MS neg	63436					1.01	1.09	0.96	1.04	1.05	1	1.04		0.8449	0.8272	0.1373	0.4521	0.5128	0.1891	0.5124	0.1088	0.2327	0.3883	0.9996	0.1857	0.3559	0.9958		0.6655	0.6655	0.6489	0.6616	0.6364	0.6825	0.6693	0.6959	0.6527	0.6785		42	31	47	40
	1518			10-undecenoate (11:1n1)	LC/MS neg	32497	C13910	HMDB0033724	14891		0.93	0.95	1	1.02	0.94	1.01	1.01		0.2352	0.5369	0.3646	0.6032	0.9159	0.2877	0.6263	0.1269	0.2267	0.3846	0.6752	0.1342	0.7869	0.9958		0.607	0.6151	0.6303	0.6288	0.6317	0.5923	0.5859	0.5988	0.6084	0.6136		100	99	100	100
	1520			laurate (12:0)	LC/MS neg	1645	C02679	HMDB0000638	3893		0.84	1.04	1.06	1.31	0.94	1.18	1.11		0.1325	0.4804	0.6993	0.7413	0.5818	0.2076	0.0178	0.0081	0.4215	0.5043	0.0384	0.012	0.1811	0.9958		1.3602	1.6069	1.5258	1.48	1.573	1.4325	1.2501	1.6416	1.4023	1.5587		100	100	100	100
	1522			5-dodecenoate (12:1n7)	LC/MS neg	33968		HMDB0000529	5312378		0.87	0.98	0.82	0.92	0.93	0.87	1.06		0.2044	0.5252	0.8521	0.772	0.0728	0.046	0.462	0.1001	0.3022	0.4306	0.0751	0.021	0.4398	0.9958		0.3703	0.3233	0.3597	0.3963	0.3265	0.3328	0.3461	0.3201	0.3361	0.3562		100	98	98	99
	1525		Long Chain Saturated Fatty Acid	myristate (14:0)	LC/MS neg	1365	C06424	HMDB0000806	11005		0.87	0.99	0.97	1.1	0.93	1.03	1.07		0.0281	0.2763	0.8506	0.772	0.5709	0.2052	0.1357	0.0395	0.0883	0.2725	0.5042	0.1068	0.1466	0.9958		1.3382	1.3775	1.4097	1.4344	1.3854	1.3076	1.2484	1.3696	1.3151	1.4016		100	100	100	100
	1527			pentadecanoate (15:0)	LC/MS neg	1361	C16537	HMDB0000826	13849		0.9	1	0.95	1.06	0.95	1	1.05		0.0192	0.2303	0.9895	0.7966	0.2556	0.1154	0.2075	0.0543	0.0898	0.2752	0.9283	0.1747	0.0932	0.9958		1.4062	1.41	1.445	1.4803	1.4104	1.3722	1.3358	1.4096	1.3726	1.4446		100	100	100	100
	1528			palmitate (16:0)	LC/MS neg	1336	C00249	HMDB0000220	985		0.95	0.97	0.98	1.01	0.96	1	1.01		0.0572	0.3635	0.3099	0.586	0.5271	0.1936	0.7686	0.146	0.0412	0.1978	0.8102	0.1559	0.5127	0.9958		0.93	0.9257	0.9466	0.9547	0.9385	0.9095	0.9059	0.9131	0.9221	0.9336		100	100	100	100
	1530			margarate (17:0)	LC/MS neg	1121		HMDB0002259	10465		0.95	0.97	1.02	1.04	0.96	1.03	1.01		0.1384	0.4804	0.3168	0.5884	0.5858	0.2077	0.3007	0.0726	0.082	0.2693	0.2654	0.0616	0.7257	0.9958		1.0163	1.0437	1.0518	1.0422	1.0615	1.0084	0.9909	1.0262	1.0256	1.0342		100	100	100	100
	1532			stearate (18:0)	LC/MS neg	1358	C01530	HMDB0000827	5281		0.96	0.97	1	1.01	0.97	1	1.01		0.0395	0.3134	0.1309	0.4468	0.9739	0.3001	0.5806	0.1199	0.0133	0.1069	0.7129	0.1403	0.6788	0.9958		1.0119	1.0169	1.032	1.0323	1.0317	0.997	0.9918	1.0023	1.0116	1.0172		100	100	100	100
	1534			nonadecanoate (19:0)	LC/MS neg	1356	C16535	HMDB0000772	12591		0.97	0.99	1.02	1.04	0.98	1.03	1.01		0.2664	0.5479	0.656	0.7387	0.413	0.1624	0.1403	0.0403	0.2719	0.4102	0.1072	0.0287	0.6337	0.9958		0.9409	0.9719	0.9668	0.9557	0.9779	0.9459	0.9263	0.9658	0.9518	0.9608		100	100	100	100
	1535			arachidate (20:0)	LC/MS neg	1118	C06425	HMDB0002212	10467		0.98	0.99	1.04	1.05	0.98	1.05	1		0.4547	0.6678	0.6022	0.7201	0.0907	0.0538	0.0561	0.0199	0.4052	0.4941	0.0135	0.005	0.8642	0.9958		0.7643	0.7993	0.7879	0.7716	0.8046	0.7753	0.7571	0.794	0.7805	0.7827		100	100	100	100
	1549		Long Chain Monounsaturated Fatty Acid	10-heptadecenoate (17:1n7)	LC/MS neg	33971		HMDB0060038	5312435		0.84	0.95	0.86	0.97	0.89	0.92	1.06		0.0074	0.1435	0.3782	0.6078	0.0212	0.0194	0.646	0.1286	0.0122	0.102	0.0496	0.015	0.1771	0.9958		1.7458	1.5997	1.7687	1.9033	1.6437	1.579	1.6014	1.5569	1.6224	1.7214		100	100	100	100
	1551			oleate/vaccenate (18:1)	LC/MS neg	52285	C01712 C08367 C00712 C21944	HMDB0000207 HMDB0000573 HMDB0003231 HMDB0240219	637517;445639;5281127;5282761		0.89	0.91	0.92	0.94	0.9	0.93	1.01		0.1659	0.483	0.2318	0.5363	0.3298	0.1387	0.4347	0.0957	0.0711	0.2451	0.2168	0.0522	0.8894	0.9958		1.3005	1.2119	1.3228	1.3757	1.2718	1.1915	1.2295	1.1547	1.2505	1.2604		100	100	100	100
	1558			10-nonadecenoate (19:1n9)	LC/MS neg	33972		HMDB0013622	5312513		0.89	0.95	0.94	1	0.92	0.97	1.03		0.1097	0.4443	0.4351	0.6508	0.389	0.1558	0.9831	0.1776	0.0944	0.2818	0.5316	0.1113	0.5513	0.9958		1.1672	1.1322	1.1983	1.2345	1.1631	1.1029	1.1037	1.1021	1.133	1.1664		100	100	100	100
	1561			eicosenoate (20:1)	LC/MS neg	33587	C16526	HMDB0002231 HMDB0062436	5282769;5282768;94159		0.92	0.94	1.01	1.02	0.93	1.02	1.01		0.2415	0.5369	0.3263	0.5949	0.8874	0.2812	0.7331	0.141	0.1566	0.3547	0.733	0.1438	0.8877	0.9958		1.1729	1.1914	1.2255	1.2199	1.2311	1.1402	1.1277	1.1529	1.1783	1.1859		100	100	100	100
	1565			erucate (22:1n9)	LC/MS neg	1552	C08316	HMDB0002068	8216;5281116		0.9	0.92	1.09	1.1	0.91	1.1	1.01		0.2108	0.5335	0.2887	0.5777	0.138	0.0735	0.0806	0.026	0.1955	0.3741	0.0259	0.0085	0.8394	0.9958		1.2822	1.4055	1.4064	1.3486	1.4666	1.2814	1.2191	1.3469	1.3371	1.3478		100	100	100	100
	1568		Long Chain Polyunsaturated Fatty Acid (n3 and n6)	tetradecadienoate (14:2)*	LC/MS neg	62850		HMDB0000560	5312409		0.87	0.89	0.82	0.84	0.88	0.83	1.01		0.0774	0.4218	0.1338	0.448	0.013	0.0136	0.0255	0.0108	0.0233	0.1521	0.0013	0.0007	0.842	0.9958		0.1995	0.165	0.1935	0.2139	0.175	0.1701	0.186	0.1555	0.1804	0.1824		100	99	100	99
	1569			hexadecatrienoate (16:3n3)	LC/MS neg	57651			91820460		0.88	1.38	1.07	1.69	1.1	1.35	1.26		0.3773	0.6128	0.0359	0.2778	0.6205	0.2153	0.0011	0.001	0.3906	0.4847	0.0067	0.0028	0.0332	0.9958		0.8317	1.1214	0.9207	0.8884	0.9542	1.0131	0.7787	1.318	0.862	1.0821		65	62	58	76
	1575			stearidonate (18:4n3)	LC/MS neg	33969	C16300	HMDB0006547	5312508		0.93	1.09	0.87	1.02	1	0.94	1.08		0.4187	0.6527	0.369	0.6033	0.0426	0.0312	0.81	0.1516	0.9575	0.7167	0.1919	0.0473	0.1047	0.9958		1.7103	1.6054	1.6535	1.7759	1.5395	1.6605	1.6471	1.6741	1.5924	1.7242		100	99	100	100
	1578			eicosapentaenoate (EPA; 20:5n3)	LC/MS neg	18467	C06428	HMDB0001999	446284		1.17	1.29	0.98	1.08	1.23	1.03	1.05		0.1792	0.494	0.0348	0.2778	0.7094	0.2384	0.244	0.0624	0.0663	0.2426	0.5687	0.118	0.2775	0.9958		2.047	2.1005	1.8714	1.8938	1.8492	2.2977	2.2126	2.386	2.0228	2.1257		100	100	100	100
	1580			docosapentaenoate (n3 DPA; 22:5n3)	LC/MS neg	32504	C16513	HMDB0001976 HMDB0006528	6441454		1.01	1.05	0.94	0.98	1.03	0.96	1.02		0.8478	0.8272	0.3332	0.595	0.1565	0.0803	0.6631	0.1304	0.4923	0.5374	0.1908	0.0471	0.4769	0.9958		1.8105	1.7405	1.7474	1.8012	1.6953	1.8033	1.8199	1.7869	1.7565	1.794		100	100	100	100
	1581			docosahexaenoate (DHA; 22:6n3)	LC/MS neg	44675	C06429	HMDB0002183	445580		0.99	1.04	0.93	0.98	1.01	0.96	1.02		0.8482	0.8272	0.5941	0.7183	0.1826	0.0902	0.6791	0.1329	0.8396	0.6914	0.2175	0.0522	0.5066	0.9958		1.6691	1.5945	1.622	1.6798	1.5661	1.6408	1.6584	1.6233	1.6116	1.6513		100	100	100	100
	1584			hexadecadienoate (16:2n6)	LC/MS neg	57652		HMDB0000477	13932172		0.82	0.99	0.88	1.06	0.9	0.97	1.1		0.0011	0.0308	0.84	0.7718	0.0304	0.0251	0.2862	0.0709	0.012	0.1014	0.4132	0.0902	0.0239	0.9958		1.4346	1.3872	1.4886	1.5881	1.3953	1.3369	1.296	1.3791	1.3447	1.4799		100	100	100	100
	1585			linoleate (18:2n6)	LC/MS neg	1105	C01595	HMDB0000673 HMDB0006270	5280450		0.85	0.86	0.95	0.96	0.86	0.96	1		0.0414	0.3179	0.0548	0.3311	0.5398	0.1962	0.6281	0.1269	0.0063	0.0758	0.4387	0.095	0.927	0.9958		1.2033	1.154	1.2733	1.3034	1.2438	1.0906	1.1109	1.0707	1.1755	1.1813		100	100	100	100
	1587			linolenate [alpha or gamma; (18:3n3 or 6)]	LC/MS neg	34035	C06426 C06427	HMDB0001388 HMDB0003073	5280933;5280934		0.8	0.82	0.95	0.98	0.81	0.97	1.02		0.0275	0.2736	0.0575	0.3335	0.6156	0.2139	0.8658	0.1595	0.0047	0.0623	0.6352	0.1286	0.8134	0.9958		0.9778	0.9455	1.0689	1.0961	1.0423	0.8649	0.8723	0.8576	0.9535	0.9696		100	100	100	100
	1588			dihomo-linoleate (20:2n6)	LC/MS neg	17805	C16525	HMDB0005060	6439848		0.91	0.93	0.93	0.94	0.92	0.93	1.01		0.0939	0.4309	0.1694	0.4775	0.1514	0.0784	0.2616	0.0661	0.0525	0.2203	0.0751	0.021	0.8163	0.9958		0.9583	0.895	0.9659	1.0038	0.9295	0.888	0.9149	0.8619	0.9222	0.9301		100	100	100	100
	1590			dihomo-linolenate (20:3n3 or n6)	LC/MS neg	35718	C03242	HMDB0002925	5280581		0.92	0.94	1	1.02	0.93	1.01	1.01		0.128	0.4721	0.2526	0.5498	0.9585	0.2963	0.6138	0.1252	0.1065	0.2989	0.6936	0.1367	0.7485	0.9958		2.5429	2.5777	2.6588	2.6554	2.6621	2.4653	2.4351	2.4959	2.5461	2.5744		100	100	100	100
	1591			arachidonate (20:4n6)	LC/MS neg	1110	C00219	HMDB0001043	444899		0.92	0.94	1.01	1.03	0.93	1.02	1.01		0.2422	0.5369	0.3887	0.6096	0.9166	0.2877	0.6392	0.1281	0.2139	0.3789	0.685	0.1355	0.7964	0.9958		2.4062	2.4485	2.5158	2.5078	2.5238	2.3419	2.3088	2.3754	2.4139	2.4407		100	100	100	100
	1594			docosapentaenoate (n6 DPA; 22:5n6)	LC/MS neg	37478	C16513	HMDB0001976	6441454		0.92	0.97	0.93	0.98	0.94	0.96	1.03		0.1733	0.4915	0.6247	0.7219	0.1586	0.0812	0.7418	0.1425	0.2692	0.4102	0.2181	0.0523	0.4354	0.9958		1.6113	1.5423	1.6224	1.6812	1.5656	1.5318	1.5444	1.5193	1.5549	1.5982		98	100	100	100
	1595			docosadienoate (22:2n6)	LC/MS neg	32415	C16533	HMDB0061714	5282807		0.92	0.99	0.96	1.02	0.95	0.99	1.03		0.1407	0.4804	0.7879	0.7693	0.3472	0.1438	0.6359	0.1278	0.2789	0.4154	0.7376	0.1443	0.3192	0.9958		0.9779	0.9669	0.9965	1.0194	0.9741	0.9489	0.9381	0.9597	0.9559	0.9891		100	100	100	100
	1597			mead acid (20:3n9)	LC/MS neg	35174		HMDB0010378	5312531		0.95	0.95	0.96	0.96	0.95	0.96	1		0.3728	0.6108	0.3811	0.6078	0.3245	0.1367	0.3349	0.0787	0.3114	0.4369	0.1722	0.0431	0.9878	0.9963		2.4473	2.3427	2.4598	2.5148	2.4061	2.3308	2.3817	2.2809	2.3939	2.395		100	100	100	100
	1655		Fatty Acid, Branched	(12 or 13)-methylmyristate (a15:0 or i15:0)	LC/MS neg	38293		HMDB0061707	151014		0.84	1.03	0.85	1.04	0.93	0.94	1.11		0.0205	0.2323	0.6584	0.7387	0.0289	0.0245	0.5559	0.116	0.1703	0.3599	0.2423	0.0571	0.0498	0.9958		2.3483	2.2095	2.361	2.5639	2.1741	2.1976	2.1508	2.2455	2.1624	2.3994		100	100	100	100
	1660			(14 or 15)-methylpalmitate (a17:0 or i17:0)	LC/MS neg	38768	C16995	HMDB0061859	8181;17903417		0.87	1.01	0.9	1.05	0.94	0.97	1.08		0.0166	0.2152	0.8188	0.7718	0.0621	0.0413	0.4192	0.0932	0.1155	0.3091	0.4384	0.095	0.0603	0.9958		1.5472	1.4987	1.5734	1.6629	1.4888	1.4736	1.4394	1.5086	1.4639	1.5839		100	100	100	100
	1666			(16 or 17)-methylstearate (a19:0 or i19:0)	LC/MS neg	38296		HMDB0037397	3083779		0.93	1.01	0.97	1.06	0.97	1.01	1.04		0.0788	0.4218	0.8425	0.7718	0.4872	0.1832	0.1637	0.0454	0.2981	0.4286	0.6099	0.1243	0.1429	0.9958		0.8904	0.9034	0.9123	0.9252	0.8996	0.8818	0.857	0.9072	0.878	0.9162		100	100	100	100
	1683		Fatty Acid, Dicarboxylate	adipate (C6-DC)	LC/MS polar	21134	C06104	HMDB0000448	196		0.98	1.02	0.98	1.02	1	1	1.02		0.8206	0.8189	0.79	0.7693	0.7921	0.2571	0.7001	0.1363	0.9814	0.7229	0.9312	0.1748	0.6467	0.9958		0.8077	0.8108	0.8086	0.8153	0.8019	0.8099	0.8001	0.8198	0.801	0.8175		100	100	100	100
	1694			suberate (C8-DC)	LC/MS polar	15730	C08278	HMDB0000893	10457		0.84	0.93	1.05	1.17	0.89	1.11	1.05		0.0137	0.1953	0.3174	0.5884	0.4639	0.1764	0.0263	0.0111	0.0152	0.1148	0.0373	0.0117	0.2721	0.9958		1.514	1.676	1.6913	1.6502	1.7334	1.5003	1.3891	1.6204	1.5517	1.6352		99	95	98	93
	1697			azelate (C9-DC)	LC/MS polar	18362	C08261	HMDB0000784	2266		0.81	0.89	1.14	1.25	0.85	1.19	1.05		0.0015	0.0388	0.0541	0.3311	0.0377	0.0288	0.0009	0.0009	0.0005	0.0108	0.0002	0.0002	0.3113	0.9958		1.2099	1.4417	1.4344	1.3434	1.5316	1.2161	1.0898	1.357	1.2919	1.3502		100	100	100	100
	1700			decadienedioic acid (C10:2-DC)**	LC/MS polar	63685			17789717		0.99	0.93	1.06	1	0.96	1.03	0.97		0.8848	0.8289	0.3536	0.5977	0.452	0.1729	0.9734	0.1766	0.4476	0.519	0.6105	0.1243	0.5781	0.9958		0.0665	0.0684	0.0688	0.0668	0.0709	0.066	0.0661	0.0659	0.0684	0.0664		56	57	52	50
	1704			dodecanedioate (C12-DC)	LC/MS neg	32388	C02678	HMDB0000623	12736		0.91	0.95	1.23	1.28	0.93	1.25	1.02		0.1803	0.494	0.4748	0.6757	0.0058	0.0072	0.001	0.001	0.1484	0.3525	5.0327e-05	4.8633e-05	0.6516	0.9958		0.7348	0.922	0.8536	0.7706	0.9455	0.7936	0.7006	0.899	0.8139	0.8324		100	100	100	100
	1706			dodecenedioate (C12:1-DC)*	LC/MS neg	61864		HMDB0000933	5283028		0.91	0.87	1.45	1.39	0.89	1.42	0.98		0.4384	0.6608	0.2672	0.5554	0.0007	0.0017	0.0021	0.0017	0.2609	0.4024	2.7324e-05	2.9282e-05	0.7665	0.9958		0.1953	0.2777	0.2464	0.2046	0.2969	0.2201	0.1864	0.2597	0.2353	0.2305		32	49	30	41
	1707			dodecadienoate (12:2)*	LC/MS neg	62276			25480		0.92	0.87	0.85	0.81	0.89	0.83	0.97		0.2449	0.5369	0.067	0.3378	0.0384	0.0292	0.0071	0.0039	0.0366	0.1875	0.0011	0.0006	0.6204	0.9958		0.3496	0.2904	0.3373	0.3653	0.3115	0.3011	0.3347	0.2708	0.3229	0.3145		99	96	96	87
	1711			branched chain 14:0 dicarboxylic acid**	LC/MS neg	63191					1.13	1.01	0.96	0.86	1.07	0.91	0.95		0.3089	0.5638	0.935	0.7902	0.4374	0.1693	0.0048	0.003	0.5625	0.5803	0.011	0.0042	0.114	0.9958		2.2766	2.0767	2.1059	2.1455	2.0671	2.2451	2.4158	2.0865	2.2346	2.1158		87	88	90	88
	1712			tetradecadienedioate (C14:2-DC)*	LC/MS neg	62918			86018718		0.98	0.93	1.13	1.07	0.96	1.1	0.97		0.8844	0.8289	0.5022	0.6871	0.2424	0.1105	0.5153	0.1091	0.5637	0.5803	0.2001	0.0488	0.7093	0.9958		0.2737	0.3017	0.2937	0.2758	0.3127	0.2812	0.2716	0.2911	0.2914	0.2834		52	59	52	53
	1714			hexadecenedioate (C16:1-DC)*	LC/MS neg	61862					0.93	0.93	1.21	1.21	0.93	1.21	1		0.3177	0.5728	0.3051	0.586	0.0091	0.0105	0.0098	0.005	0.1551	0.3547	0.0004	0.0003	0.9847	0.9958		0.5364	0.6476	0.6105	0.5554	0.6711	0.5689	0.518	0.6248	0.5896	0.5891		91	95	89	93
	1716			octadecanedioate (C18-DC)	LC/MS neg	36754		HMDB0000782	70095		0.93	0.83	1.21	1.08	0.88	1.14	0.94		0.3394	0.5835	0.0132	0.1586	0.0123	0.0131	0.3262	0.0772	0.016	0.1164	0.0146	0.0053	0.2539	0.9958		0.6919	0.7904	0.7896	0.7169	0.8696	0.6926	0.6678	0.7183	0.7621	0.7176		81	93	83	88
	1717			octadecenedioate (C18:1-DC)	LC/MS neg	61861			9543674		0.86	0.91	1.16	1.22	0.89	1.19	1.02		0.0777	0.4218	0.2272	0.5363	0.0654	0.0425	0.0183	0.0083	0.0548	0.2218	0.0043	0.0019	0.6742	0.9958		0.546	0.6505	0.6334	0.5872	0.6833	0.5608	0.5078	0.6194	0.589	0.6031		100	100	100	100
	1718			octadecadienedioate (C18:2-DC)*	LC/MS neg	61860					0.86	0.92	1.04	1.11	0.89	1.07	1.03		0.249	0.5369	0.5145	0.6955	0.7365	0.2444	0.3791	0.0869	0.2465	0.3976	0.3906	0.0863	0.6979	0.9958		0.6185	0.6642	0.6785	0.6653	0.6919	0.6054	0.5749	0.6375	0.6307	0.6513		100	97	100	100
	1721			eicosenedioate (C20:1-DC)*	LC/MS neg	62923					0.9	0.97	0.84	0.91	0.93	0.87	1.04		0.1306	0.4789	0.6899	0.7387	0.0092	0.0105	0.1373	0.0397	0.23	0.3869	0.005	0.0022	0.3688	0.9958		0.4572	0.3989	0.442	0.4829	0.4045	0.4126	0.4329	0.3933	0.4185	0.4358		97	90	96	96
	1722			docosadioate (C22-DC)	LC/MS neg	39837	C14240		7641		0.94	0.94	0.97	0.97	0.94	0.97	1		0.0052	0.112	0.0065	0.1085	0.0912	0.054	0.1136	0.034	0.0028	0.0439	0.0242	0.008	0.9346	0.9958		0.8334	0.8107	0.8462	0.8584	0.8342	0.7984	0.8091	0.7878	0.8216	0.8223		100	100	100	100
	1723			3-carboxy-4-methyl-5-propyl-2-furanpropanoate (CMPF)	LC/MS neg	31787		HMDB0061112	123979		1.53	1.49	0.97	0.94	1.51	0.95	0.99		0.0097	0.1659	0.0132	0.1586	0.2089	0.0993	0.045	0.0167	0.0111	0.1007	0.0241	0.008	0.5659	0.9958		1.7971	1.716	1.4299	1.4551	1.4051	2.1567	2.2194	2.0958	1.7659	1.7463		100	100	100	100
	1724			hydroxy-CMPF*	LC/MS neg	62277					1.04	1.01	0.96	0.92	1.03	0.94	0.98		0.1612	0.4804	0.8273	0.7718	0.1507	0.0782	0.0099	0.005	0.2941	0.4261	0.0058	0.0024	0.3615	0.9958		2.511	2.3649	2.4065	2.457	2.3571	2.4676	2.5661	2.3728	2.4594	2.4145		100	100	100	100
	1725			3-carboxy-4-methyl-5-pentyl-2-furanpropionate (3-CMPFP)**	LC/MS neg	61871		HMDB0061643	194501		0.97	0.95	0.96	0.94	0.96	0.95	0.99		0.6122	0.7339	0.3688	0.6033	0.0949	0.0556	0.0168	0.0078	0.4564	0.5224	0.0055	0.0024	0.5619	0.9958		1.234	1.1674	1.2232	1.2509	1.1961	1.1777	1.2174	1.1394	1.2067	1.1938		100	100	100	100
	1727			2-hydroxysebacate	LC/MS neg	63357		HMDB0000424	128458		0.89	0.88	1.12	1.12	0.89	1.12	1		0.0569	0.3635	0.0489	0.3184	0.0693	0.0442	0.08	0.026	0.0075	0.0837	0.0135	0.005	0.9601	0.9958		1.2623	1.4113	1.4184	1.34	1.5014	1.256	1.1891	1.3266	1.3362	1.3333		97	99	96	96
	1768		Fatty Acid, Amino	2-aminoheptanoate	LC/MS pos early	43761		HMDB0094649	227939		0.84	0.84	1.06	1.07	0.84	1.06	1		0.0339	0.3064	0.0363	0.2778	0.3887	0.1558	0.3701	0.0854	0.0151	0.1148	0.2174	0.0522	0.9801	0.9958		0.6074	0.6463	0.684	0.6635	0.7051	0.574	0.5561	0.5924	0.6262	0.627		73	77	62	68
	1774			N-acetyl-2-aminooctanoate*	LC/MS neg	62059		HMDB0059745	95555		0.93	0.85	0.89	0.81	0.89	0.85	0.96		0.2936	0.5583	0.023	0.2237	0.0148	0.0151	9.2229e-05	0.0002	0.0663	0.2426	2.7027e-05	2.9158e-05	0.158	0.9958		0.7624	0.6484	0.7453	0.7899	0.7032	0.6633	0.7359	0.5979	0.7194	0.6873		100	100	100	99
	1786		Fatty Acid Metabolism (also BCAA Metabolism)	butyrylcarnitine (C4)	LC/MS pos early	32412	C02862	HMDB0002013	439829		0.86	0.99	0.67	0.77	0.92	0.71	1.07		0.4292	0.6575	0.946	0.7934	0.0122	0.0131	0.0871	0.0275	0.6072	0.6053	0.0041	0.0019	0.519	0.9958		0.1622	0.1158	0.1428	0.1749	0.1166	0.1315	0.1503	0.1151	0.1324	0.1419		79	67	73	66
	1789			propionylcarnitine (C3)	LC/MS pos early	32452	C03017	HMDB0000824	107738		1.05	1.03	1.01	0.99	1.04	1	0.99		0.1914	0.5038	0.4375	0.6516	0.583	0.2077	0.4032	0.0906	0.2792	0.4154	0.8369	0.1603	0.3295	0.9958		0.8912	0.8894	0.8746	0.8714	0.8779	0.9062	0.9113	0.9011	0.8945	0.8861		100	100	100	100
	1790			propionylglycine	LC/MS neg	31932		HMDB0000783	98681		0.87	0.99	1.02	1.16	0.93	1.09	1.07		0.0677	0.3868	0.8612	0.772	0.7232	0.2415	0.0288	0.0118	0.2088	0.3782	0.0698	0.0198	0.177	0.9958		1.0745	1.173	1.167	1.1534	1.1808	1.0801	1.001	1.1654	1.0872	1.1594		78	76	67	74
	1799		Fatty Acid Metabolism (Acyl Glutamine)	hexanoylglutamine	LC/MS neg	54907					0.98	0.96	1.04	1.02	0.97	1.03	0.99		0.7871	0.8018	0.574	0.712	0.5989	0.21	0.8151	0.1521	0.5565	0.5767	0.5912	0.1213	0.8359	0.9958		0.4389	0.45	0.4505	0.4428	0.4584	0.4383	0.435	0.4417	0.4465	0.4422		49	53	46	48
	1832		Fatty Acid Metabolism (Acyl Glycine)	cis-3,4-methyleneheptanoylglycine	LC/MS neg	64386					0.95	0.96	0.96	0.98	0.96	0.97	1.01		0.3325	0.5809	0.527	0.6977	0.3697	0.1507	0.6418	0.1282	0.3458	0.4557	0.337	0.0761	0.7568	0.9958		0.4134	0.4011	0.4166	0.4251	0.4083	0.398	0.4021	0.3939	0.4052	0.4092		36	31	38	31
	1841			N-palmitoylglycine	LC/MS neg	42092		HMDB0013034	151008		0.92	0.98	0.93	0.99	0.95	0.96	1.03		0.0772	0.4218	0.6887	0.7387	0.1171	0.0645	0.8501	0.1574	0.1247	0.3215	0.2123	0.0516	0.3237	0.9958		1.2461	1.1929	1.2525	1.3023	1.2047	1.1868	1.1923	1.1813	1.1985	1.2403		100	100	100	100
	1849			3-hydroxybutyroylglycine**	LC/MS pos early	62064					1.05	0.96	1.08	0.98	1	1.03	0.95		0.6447	0.7472	0.6999	0.7413	0.3814	0.1538	0.8282	0.1542	0.9641	0.7167	0.6388	0.1291	0.4397	0.9958		0.297	0.3058	0.3007	0.2892	0.3126	0.302	0.3049	0.2991	0.3088	0.2941		82	88	88	87
	1858		Fatty Acid Metabolism (Acyl Carnitine, Short Chain)	acetylcarnitine (C2)	LC/MS pos early	32198	C02571	HMDB0000201	7045767		1.05	1.02	1	0.96	1.03	0.98	0.98		0.1718	0.4891	0.6345	0.7303	0.9021	0.2848	0.0805	0.026	0.3189	0.4391	0.1808	0.0449	0.2409	0.9958		0.5751	0.5641	0.5599	0.5606	0.5592	0.5794	0.5901	0.569	0.5744	0.5648		100	100	100	100
	1862		Fatty Acid Metabolism (Acyl Carnitine, Medium Chain)	hexanoylcarnitine (C6)	LC/MS pos early	32328		HMDB0000756	6426853		0.99	0.98	0.9	0.89	0.98	0.9	1		0.8677	0.8278	0.7724	0.7651	0.172	0.0859	0.1379	0.0398	0.7473	0.6623	0.0469	0.0143	0.9308	0.9958		0.3179	0.2853	0.3038	0.3199	0.2884	0.2986	0.316	0.2822	0.3019	0.3005		93	87	90	92
	1870			octanoylcarnitine (C8)	LC/MS pos late	33936	C02838	HMDB0000791	11953814;123701		0.96	0.88	0.81	0.75	0.92	0.78	0.96		0.6207	0.7394	0.1505	0.4659	0.0221	0.0201	0.0018	0.0015	0.1725	0.3599	0.0002	0.0002	0.4972	0.9958		0.1974	0.1539	0.1819	0.2017	0.164	0.167	0.1932	0.1444	0.178	0.1707		100	100	100	100
	1874			cis-3,4-methyleneheptanoylcarnitine	LC/MS pos late	64389					0.95	0.94	0.91	0.9	0.95	0.91	1		0.5218	0.685	0.4894	0.6837	0.0095	0.0108	0.0071	0.0039	0.4877	0.536	0.0004	0.0003	0.9304	0.9958		0.3563	0.3226	0.3486	0.366	0.3321	0.3298	0.347	0.3135	0.3394	0.3387		100	100	100	100
	1878			decanoylcarnitine (C10)	LC/MS pos late	33941		HMDB0000651	10245190		0.96	0.86	0.79	0.71	0.91	0.75	0.95		0.6867	0.7678	0.1641	0.4731	0.0347	0.0271	0.0028	0.002	0.2046	0.3782	0.0005	0.0003	0.4781	0.9958		0.182	0.136	0.1652	0.186	0.1468	0.1497	0.178	0.126	0.1617	0.1531		100	100	100	100
	1879			laurylcarnitine (C12)	LC/MS pos late	34534		HMDB000225	168381		0.96	0.91	1.03	0.98	0.94	1	0.97		0.541	0.6945	0.1574	0.4703	0.6632	0.2263	0.7007	0.1363	0.1537	0.3546	0.9711	0.1808	0.5625	0.9958		0.3296	0.3301	0.3409	0.3361	0.3457	0.3192	0.3232	0.3153	0.3342	0.3256		100	100	100	100
	1880		Fatty Acid Metabolism (Acyl Carnitine, Long Chain Saturated)	myristoylcarnitine (C14)	LC/MS pos late	33952		HMDB0005066	6426854		1.03	1.04	0.99	1	1.04	0.99	1		0.4334	0.6605	0.3772	0.6078	0.7361	0.2444	0.8729	0.1606	0.3669	0.4709	0.7254	0.1425	0.9002	0.9958		0.8193	0.8141	0.8019	0.8053	0.7985	0.8318	0.8334	0.8301	0.8158	0.8176		100	100	100	100
	1882			palmitoylcarnitine (C16)	LC/MS pos late	44681	C02990	HMDB0000222	461		1.05	1.05	0.98	0.98	1.05	0.98	1		0.124	0.4642	0.154	0.4683	0.2461	0.1118	0.1554	0.0438	0.1235	0.3209	0.0726	0.0204	0.8458	0.9958		0.803	0.7884	0.7773	0.7837	0.771	0.8145	0.8227	0.8063	0.7964	0.7949		100	100	100	100
	1883			margaroylcarnitine (C17)*	LC/MS pos late	57512		HMDB0006210	53477803		1	1.02	0.98	0.99	1.01	0.98	1.01		0.9249	0.8359	0.6927	0.7387	0.0517	0.0363	0.4101	0.0918	0.8035	0.6775	0.0524	0.0157	0.4009	0.9958		0.8593	0.8454	0.8476	0.8574	0.8379	0.857	0.8611	0.853	0.8494	0.8552		100	100	100	100
	1884			stearoylcarnitine (C18)	LC/MS pos late	34409		HMDB0000848	3006797		1.02	1.01	0.99	0.97	1.02	0.98	0.99		0.4298	0.6575	0.7714	0.7651	0.4461	0.1711	0.0834	0.0267	0.5653	0.5803	0.0804	0.0222	0.4726	0.9958		0.8388	0.8235	0.8246	0.8292	0.8201	0.8377	0.8485	0.827	0.8342	0.8281		100	100	100	100
	1885			arachidoylcarnitine (C20)*	LC/MS pos late	57513		HMDB0006460	53477833		1.04	1.01	1.06	1.03	1.03	1.04	0.99		0.2432	0.5369	0.6819	0.7387	0.0098	0.011	0.1369	0.0396	0.3836	0.4821	0.0052	0.0023	0.3793	0.9958		0.914	0.954	0.9219	0.8967	0.9478	0.9459	0.9316	0.9603	0.9396	0.928		96	100	98	99
	1887			lignoceroylcarnitine (C24)*	LC/MS pos late	57515		HMDB0240665			1.08	1.05	0.98	0.96	1.07	0.97	0.99		0.1489	0.4804	0.3524	0.5977	0.4707	0.1786	0.0491	0.018	0.2173	0.3812	0.0588	0.0173	0.3528	0.9958		0.9483	0.9203	0.9052	0.9123	0.8981	0.9642	0.9857	0.943	0.9409	0.9275		99	96	100	100
	1888			cerotoylcarnitine (C26)*	LC/MS pos late	57516		HMDB0006347	53477828		1.03	1	0.99	0.96	1.02	0.97	0.98		0.2797	0.5573	0.9981	0.7986	0.5463	0.1981	0.0375	0.0143	0.5354	0.5658	0.0581	0.0172	0.2721	0.9958		0.8179	0.7956	0.8005	0.8053	0.7957	0.813	0.8307	0.7956	0.813	0.8004		99	100	100	100
	1898		Fatty Acid Metabolism (Acyl Carnitine, Monounsaturated)	cis-4-decenoylcarnitine (C10:1)	LC/MS pos late	38178		HMDB0013205	57357170		0.92	0.86	0.79	0.74	0.89	0.76	0.97		0.3421	0.5835	0.1041	0.4006	0.0123	0.0131	0.002	0.0016	0.0711	0.2451	0.0002	0.0001	0.6213	0.9958		0.2825	0.2157	0.262	0.295	0.2326	0.2326	0.2705	0.2001	0.2508	0.243		100	100	100	100
	1899			undecenoylcarnitine (C11:1)	LC/MS pos late	63613					0.77	0.88	1.17	1.33	0.82	1.25	1.07		0.0404	0.3169	0.2808	0.5678	0.0284	0.0243	0.0003	0.0004	0.093	0.2808	9.9309e-05	8.5028e-05	0.1867	0.9958		0.535	0.6689	0.66	0.6098	0.7143	0.5422	0.4694	0.6264	0.579	0.618		93	97	86	93
	1900			5-dodecenoylcarnitine (C12:1)	LC/MS pos late	61769		HMDB13326	91825571		0.99	1.02	0.74	0.76	1.01	0.75	1.02		0.9484	0.8393	0.8754	0.773	0.0337	0.0267	0.0548	0.0195	0.9481	0.7167	0.0053	0.0023	0.8756	0.9958		0.1938	0.1455	0.1674	0.1947	0.1439	0.1684	0.1929	0.147	0.1666	0.1692		96	86	92	90
	1902			myristoleoylcarnitine (C14:1)*	LC/MS pos late	48182		HMDB0240588	129691961		0.94	0.9	0.92	0.88	0.92	0.9	0.98		0.3707	0.6088	0.1456	0.4652	0.1915	0.093	0.0605	0.021	0.1347	0.3376	0.0277	0.009	0.6621	0.9958		0.3168	0.2846	0.313	0.327	0.2997	0.288	0.307	0.2702	0.3033	0.2972		100	100	100	100
	1903			palmitoleoylcarnitine (C16:1)*	LC/MS pos late	53223		HMDB0013207	71464547		1.01	1.07	0.88	0.94	1.04	0.91	1.03		0.9175	0.8352	0.3352	0.595	0.0882	0.0532	0.3878	0.0881	0.4693	0.5288	0.0725	0.0204	0.5317	0.9958		0.7486	0.6804	0.6996	0.7457	0.6563	0.7281	0.7515	0.7054	0.7023	0.7253		100	96	98	97
	1904			oleoylcarnitine (C18:1)	LC/MS pos late	35160		HMDB0005065	6441392		1.05	1.04	0.97	0.96	1.05	0.97	0.99		0.0827	0.4272	0.1605	0.4715	0.0346	0.0271	0.0056	0.0034	0.102	0.2926	0.001	0.0006	0.5763	0.9958		0.777	0.7505	0.7463	0.7574	0.7354	0.7814	0.7972	0.7659	0.7657	0.7616		100	100	100	100
	1905			eicosenoylcarnitine (C20:1)*	LC/MS pos late	57519					1.06	1.04	0.99	0.97	1.05	0.98	0.99		0.1494	0.4804	0.3219	0.5905	0.5045	0.1879	0.1369	0.0396	0.192	0.3713	0.1301	0.0337	0.5481	0.9958		0.7458	0.728	0.7192	0.7245	0.7139	0.755	0.7678	0.7424	0.7403	0.7334		100	100	100	100
	1908			ximenoylcarnitine (C26:1)*	LC/MS pos late	57517					0.96	1.03	0.93	0.99	1	0.96	1.03		0.3305	0.5793	0.4285	0.6445	0.045	0.0326	0.774	0.1466	0.8963	0.7076	0.103	0.0277	0.2144	0.9958		0.7412	0.71	0.7266	0.7546	0.6997	0.7242	0.728	0.7204	0.7137	0.7373		96	91	97	96
	1909		Fatty Acid Metabolism (Acyl Carnitine, Polyunsaturated)	linoleoylcarnitine (C18:2)*	LC/MS pos late	46223		HMDB0006469	6450015		1	0.98	0.97	0.95	0.99	0.96	0.99		0.8504	0.8275	0.3627	0.6014	0.0394	0.0297	0.0023	0.0018	0.5452	0.5723	0.0006	0.0004	0.3929	0.9958		0.657	0.6291	0.6476	0.6586	0.6367	0.6382	0.6554	0.6215	0.646	0.6398		100	100	100	100
	1910			linolenoylcarnitine (C18:3)*	LC/MS pos late	57511					0.86	0.9	0.9	0.94	0.88	0.92	1.02		0.008	0.1505	0.0518	0.3282	0.0312	0.0255	0.1991	0.0527	0.0091	0.0917	0.0175	0.0062	0.5003	0.9958		0.4357	0.4023	0.4458	0.4689	0.4238	0.3932	0.4048	0.3819	0.4142	0.4232		87	80	79	80
	1911			dihomo-linoleoylcarnitine (C20:2)*	LC/MS pos late	57520					1.02	1.01	0.98	0.98	1.02	0.98	1		0.6426	0.7472	0.7268	0.7532	0.1876	0.092	0.109	0.033	0.6737	0.6317	0.0431	0.0133	0.8293	0.9958		0.5078	0.4971	0.4986	0.5034	0.4939	0.5062	0.5122	0.5004	0.503	0.5019		100	100	100	99
	1912			arachidonoylcarnitine (C20:4)	LC/MS pos late	57518		HMDB0006455	136212424		1.05	1.04	1.07	1.06	1.04	1.07	1		0.3494	0.59	0.3611	0.6014	0.0693	0.0442	0.0738	0.0245	0.2921	0.4258	0.0135	0.005	0.9819	0.9958		0.3829	0.408	0.3867	0.3745	0.3993	0.404	0.3915	0.4169	0.3954	0.3952		100	100	100	100
	1913			dihomo-linolenoylcarnitine (C20:3n3 or 6)*	LC/MS pos late	57521					1.02	1.02	0.98	0.98	1.02	0.98	1		0.6384	0.7472	0.5663	0.7105	0.1685	0.0851	0.2513	0.0641	0.5852	0.5922	0.0789	0.0219	0.8643	0.9958		0.4978	0.4885	0.4888	0.4939	0.4838	0.4975	0.5018	0.4933	0.4927	0.4936		100	100	100	100
	1917			adrenoylcarnitine (C22:4)*	LC/MS pos late	57528					1.06	0.91	0.99	0.85	0.98	0.91	0.92		0.3306	0.5793	0.1389	0.4521	0.8196	0.2638	0.0032	0.0022	0.7463	0.6623	0.0204	0.0069	0.0413	0.9958		0.3473	0.3174	0.3347	0.3367	0.3328	0.3292	0.3581	0.3027	0.3452	0.3192		90	87	92	82
	1936		Fatty Acid Metabolism (Acyl Carnitine, Dicarboxylate)	octadecenedioylcarnitine (C18:1-DC)*	LC/MS pos late	61865					0.99	1.01	1.05	1.07	1	1.06	1.01		0.8789	0.8278	0.9415	0.7918	0.3819	0.1538	0.2268	0.0584	0.9647	0.7167	0.1448	0.037	0.8068	0.9958		0.3764	0.3999	0.3886	0.3789	0.3986	0.3873	0.3738	0.4012	0.386	0.3899		43	48	41	49
	1937		Fatty Acid Metabolism (Acyl Carnitine, Hydroxy)	(R)-3-hydroxybutyrylcarnitine	LC/MS pos early	43264		HMDB0013127	53481617		1.05	1.05	1.02	1.02	1.05	1.02	1		0.0997	0.4315	0.0847	0.3678	0.3735	0.1514	0.3049	0.0732	0.0703	0.2451	0.1796	0.0447	0.9211	0.9958		0.7567	0.7692	0.745	0.7394	0.7507	0.7812	0.7744	0.7881	0.7625	0.7634		100	100	100	100
	1938			(S)-3-hydroxybutyrylcarnitine	LC/MS pos early	52984		HMDB0013127	71464477		1.03	1.02	1.03	1.01	1.03	1.02	0.99		0.2684	0.5497	0.509	0.6922	0.1292	0.07	0.4501	0.0978	0.3377	0.4499	0.1112	0.0294	0.5752	0.9958		0.8219	0.8375	0.8194	0.8091	0.8298	0.8401	0.835	0.8453	0.8324	0.827		100	100	100	100
	1942			3-hydroxyoctanoylcarnitine (1)	LC/MS pos early	64393					0.93	0.87	0.96	0.9	0.9	0.93	0.97		0.5215	0.685	0.2592	0.5554	0.6477	0.2228	0.2893	0.0713	0.2911	0.4254	0.285	0.0655	0.6646	0.9958		0.2486	0.2309	0.2526	0.2582	0.2471	0.2272	0.2393	0.2158	0.2432	0.2361		80	76	77	70
	1943			3-hydroxyoctanoylcarnitine (2)	LC/MS pos early	64394					0.91	1.03	0.99	1.13	0.97	1.06	1.07		0.3997	0.6339	0.7704	0.7651	0.95	0.2944	0.2582	0.0655	0.7141	0.6483	0.4464	0.0964	0.3963	0.9958		0.2091	0.2218	0.2188	0.2196	0.2181	0.2119	0.1991	0.2255	0.2084	0.2225		42	38	32	39
	1945			3-hydroxydecanoylcarnitine	LC/MS pos late	63358		HMDB0061636	121454166		0.94	0.85	0.94	0.86	0.9	0.9	0.95		0.4924	0.685	0.0809	0.3656	0.5114	0.1888	0.0859	0.0273	0.0868	0.2725	0.0945	0.0256	0.4407	0.9958		0.3157	0.2839	0.3161	0.3254	0.3071	0.2835	0.3062	0.2624	0.3067	0.2922		95	96	94	87
	1949		Carnitine Metabolism	deoxycarnitine	LC/MS pos early	36747	C01181	HMDB0001161	22620		0.99	0.98	1	0.99	0.98	0.99	1		0.2695	0.5503	0.0505	0.3249	0.9228	0.2883	0.3242	0.0769	0.0325	0.1794	0.443	0.0958	0.5277	0.9958		0.8711	0.8658	0.876	0.8765	0.8756	0.8609	0.8657	0.8561	0.8706	0.8663		100	100	100	100
	1950			carnitine	LC/MS pos early	15500	C00487 C00308	HMDB0000062	288		0.94	0.92	0.91	0.9	0.93	0.9	0.99		0.1193	0.452	0.0583	0.3335	0.0031	0.0046	0.0008	0.0009	0.0562	0.2234	3.9438e-05	3.9394e-05	0.7149	0.9958		0.9029	0.8165	0.8896	0.9321	0.8491	0.8287	0.8747	0.7852	0.8618	0.8555		100	100	100	100
	1956		Ketone Bodies	3-hydroxybutyrate (BHBA)	LC/MS polar	542	C03197 C01089	HMDB0000011 HMDB0000357 HMDB0000442	441;94318;92135		0.95	0.97	0.79	0.81	0.96	0.8	1.01		0.6147	0.7358	0.7838	0.7693	0.035	0.0271	0.0566	0.02	0.589	0.5938	0.0063	0.0026	0.8712	0.9958		0.7007	0.5596	0.6394	0.7199	0.5679	0.6133	0.682	0.5514	0.6223	0.63		100	100	100	100
	1962		Fatty Acid Metabolism (Acyl Choline)	oleoylcholine	LC/MS pos late	53260		HMDB0240596	59040790		1.19	1.1	1.15	1.06	1.14	1.1	0.96		0.0648	0.3868	0.3104	0.586	0.0645	0.0422	0.4327	0.0956	0.0976	0.2864	0.0649	0.0186	0.4282	0.9958		0.6117	0.6731	0.6009	0.5615	0.643	0.6853	0.6665	0.7047	0.6546	0.6291		89	98	91	91
	1977		Fatty Acid, Monohydroxy	2-hydroxyheptanoate*	LC/MS neg	61827			2750949		1.02	0.99	1.02	0.99	1.01	1	0.98		0.4428	0.6623	0.7631	0.7635	0.479	0.1811	0.5828	0.1202	0.7715	0.6731	0.9095	0.1719	0.3759	0.9958		2.3676	2.3723	2.3619	2.3413	2.3826	2.378	2.3941	2.3619	2.3883	2.3516		100	100	100	100
	1980			2-hydroxydecanoate	LC/MS neg	42489		HMDB0094656	21488		0.84	0.9	1.3	1.37	0.87	1.34	1.03		0.0148	0.1953	0.1014	0.3968	0.0003	0.001	2.5105e-05	6.9775e-05	0.0049	0.0634	3.6257e-07	9.0264e-07	0.5384	0.9958		0.7614	1.0168	0.9435	0.8283	1.0746	0.8205	0.6999	0.962	0.8672	0.8927		100	100	100	100
	1986			2-hydroxypalmitate	LC/MS neg	35675		HMDB0031057	12575964;92836;11065598		0.97	0.97	0.98	0.98	0.97	0.98	1		0.0901	0.4282	0.0786	0.3649	0.2261	0.1057	0.2002	0.0528	0.0354	0.1872	0.0828	0.0228	0.9582	0.9958		0.6194	0.6069	0.6226	0.6288	0.6165	0.6038	0.6102	0.5975	0.6133	0.613		100	100	100	100
	1989			2-hydroxystearate	LC/MS neg	17945	C03045 C03042	HMDB0062549	69417;439885;439887		0.99	0.99	1.01	1.01	0.99	1.01	1		0.7138	0.7746	0.7569	0.7595	0.6621	0.2263	0.6213	0.1263	0.6387	0.6185	0.5113	0.108	0.9677	0.9958		0.6561	0.6612	0.6605	0.6581	0.6629	0.6568	0.654	0.6595	0.6584	0.6588		100	100	100	100
	1991			2-hydroxyarachidate*	LC/MS neg	61700			5225199		1.01	1	1.02	1.01	1.01	1.02	1		0.6447	0.7472	0.809	0.7718	0.2596	0.1162	0.3618	0.084	0.6194	0.6125	0.1521	0.0386	0.8764	0.9958		0.467	0.4746	0.4695	0.4653	0.4737	0.4721	0.4687	0.4755	0.4712	0.4704		100	100	100	100
	1992			2-hydroxybehenate	LC/MS neg	57663		HMDB0061660	193484		1.01	1	1.03	1.02	1	1.02	0.99		0.5321	0.6883	0.8792	0.773	0.0814	0.0505	0.3197	0.0763	0.7375	0.6582	0.0552	0.0165	0.5828	0.9958		0.4327	0.4419	0.4365	0.4307	0.4424	0.4381	0.4347	0.4414	0.4386	0.436		100	100	100	100
	1994			2-hydroxynervonate*	LC/MS neg	61698			5312783		0.95	0.94	0.99	0.99	0.95	0.99	1		0.2143	0.5335	0.1644	0.4731	0.8176	0.2635	0.6911	0.1349	0.0993	0.2874	0.6573	0.1316	0.9059	0.9958		0.7162	0.7077	0.7316	0.7348	0.7284	0.6928	0.698	0.6876	0.713	0.7108		100	100	100	100
	1997			3-hydroxyhexanoate	LC/MS neg	53230		HMDB0061652 HMDB0010718	151492		1	0.97	1.27	1.24	0.99	1.26	0.99		0.9895	0.8438	0.7404	0.7588	0.0004	0.0011	0.0012	0.0011	0.8392	0.6914	1.1784e-05	1.5134e-05	0.7685	0.9958		0.4367	0.5489	0.4929	0.4369	0.556	0.4863	0.4364	0.5419	0.4926	0.4866		43	63	50	61
	1998			3-hydroxyoctanoate	LC/MS neg	22001	C20793	HMDB0001954	26613		0.87	0.86	1.05	1.05	0.87	1.05	1		0.0059	0.124	0.0041	0.0829	0.2275	0.1061	0.291	0.0714	0.0017	0.0309	0.1142	0.03	0.9115	0.9958		1.3487	1.4174	1.4844	1.4455	1.5243	1.2878	1.2583	1.318	1.385	1.3803		89	92	83	81
	2007			3-hydroxystearate	LC/MS neg	52938		HMDB10737	5282907		0.93	0.92	1.04	1.03	0.93	1.04	1		0.2176	0.5335	0.1763	0.4834	0.2372	0.1097	0.3294	0.0778	0.1634	0.3599	0.1316	0.034	0.8795	0.9958		1.212	1.2586	1.2831	1.2569	1.3099	1.1888	1.1688	1.2092	1.2374	1.2328		96	97	93	93
	2028			16-hydroxypalmitate	LC/MS neg	39609	C18218	HMDB0006294	10466		0.85	0.91	0.93	0.99	0.88	0.96	1.04		0.0005	0.0193	0.0302	0.2532	0.063	0.0415	0.85	0.1574	0.0014	0.027	0.1431	0.0367	0.2257	0.9958		1.1172	1.0713	1.1678	1.2133	1.124	1.0249	1.0287	1.021	1.0753	1.113		100	100	100	100
	2032			13-HODE + 9-HODE	LC/MS neg	37752	C14767 C14762	HMDB0004667 HMDB0004670	5312830;1424;5282947;5282944;5282945		0.82	0.85	1.11	1.14	0.84	1.12	1.02		0.0102	0.1659	0.0297	0.2527	0.1752	0.0874	0.0755	0.025	0.0012	0.0237	0.0292	0.0095	0.7537	0.9958		2.4717	2.7761	2.8659	2.7262	3.0128	2.3942	2.241	2.558	2.5984	2.6407		100	100	100	100
	2049		Fatty Acid, Dihydroxy	9,10-DiHOME	LC/MS neg	38399	C14828	HMDB0004704	9966640		0.83	0.82	1.2	1.18	0.83	1.19	0.99		0.1371	0.4804	0.1087	0.4046	0.1426	0.0754	0.1779	0.0483	0.0315	0.1794	0.0496	0.015	0.9302	0.9958		0.543	0.6442	0.6498	0.5944	0.7104	0.5383	0.496	0.5841	0.5936	0.5892		58	66	54	62
	2051			2S,3R-dihydroxybutyrate	LC/MS polar	62950		HMDB0002453	10964471		1.01	0.96	0.98	0.93	0.99	0.96	0.98		0.7789	0.7999	0.4456	0.6535	0.5867	0.2077	0.0518	0.0188	0.7803	0.6743	0.0786	0.0218	0.3007	0.9958		0.8965	0.8584	0.8823	0.8905	0.8742	0.8721	0.9025	0.8428	0.8883	0.8663		100	100	100	100
	2052			2R,3R-dihydroxybutyrate	LC/MS polar	63109		HMDB0000498	13120901		0.97	0.97	0.96	0.96	0.97	0.96	1		0.4824	0.6813	0.449	0.6542	0.0595	0.0402	0.045	0.0167	0.448	0.519	0.008	0.0032	0.9234	0.9958		0.7997	0.7704	0.7979	0.8125	0.7837	0.7721	0.7872	0.7573	0.7854	0.7844		100	100	100	100
	2084		Docosanoid	14-HDoHE/17-HDoHE	LC/MS neg	53034		HMDB0010213 HMDB0060044	11566378;6439179		1.12	1.05	1.33	1.24	1.08	1.28	0.97		0.158	0.4804	0.5652	0.7105	0.0005	0.0013	0.0057	0.0034	0.2092	0.3782	4.5014e-05	4.4416e-05	0.5058	0.9958		2.3289	2.9893	2.5358	2.2006	2.9221	2.7454	2.4647	3.0581	2.6837	2.5941		98	100	100	100
	2092		Eicosanoid	leukotriene B4	LC/MS neg	37530	C02165	HMDB0001085	5280492		0.91	0.96	1.03	1.08	0.93	1.06	1.02		0.493	0.685	0.7393	0.7588	0.8227	0.2645	0.5632	0.1169	0.4829	0.5325	0.5708	0.1183	0.8014	0.9958		8.6231	9.0992	9.1661	9.0298	9.3045	8.5602	8.2347	8.8985	8.7533	8.9639		92	86	90	90
	2159			12-HETE	LC/MS neg	37536	C14777	HMDB0006111	5283155		0.97	0.92	1.21	1.15	0.95	1.18	0.97		0.7012	0.7691	0.278	0.5677	0.0037	0.0051	0.0281	0.0116	0.3766	0.4757	0.0006	0.0004	0.5385	0.9958		14.4611	17.0532	16.1365	14.6662	17.7541	15.2826	14.2587	16.38	15.9107	15.4995		100	100	100	100
	2161			15-HETE	LC/MS neg	37538	C04742	HMDB0003876	9966861		0.92	1.02	1.07	1.18	0.97	1.12	1.05		0.4795	0.6798	0.8758	0.773	0.4262	0.1662	0.0644	0.0221	0.7429	0.6607	0.0638	0.0184	0.4325	0.9958		5.7182	6.4292	6.1574	5.9484	6.3736	5.9707	5.497	6.4852	5.9191	6.211		86	82	81	84
	2166			12-HHTrE	LC/MS neg	57393	C20388	HMDB0012535	5283141		1	0.9	1.31	1.18	0.95	1.24	0.95		0.9842	0.8438	0.1667	0.4767	0.0011	0.0022	0.0334	0.013	0.3521	0.4612	0.0003	0.0002	0.3105	0.9958		4.3901	5.4623	5.0261	4.3868	5.7586	4.7711	4.3934	5.1813	5.0299	4.7675		98	100	100	100
	2177		Endocannabinoid	oleoyl ethanolamide	LC/MS neg	38102		HMDB0002088	5283454		1.06	1.03	1.17	1.13	1.05	1.15	0.98		0.3505	0.59	0.674	0.7387	0.0029	0.0044	0.016	0.0075	0.4355	0.5095	0.0003	0.0002	0.6135	0.9958		1.067	1.2269	1.1189	1.0346	1.2101	1.1701	1.1005	1.244	1.154	1.1344		100	100	100	100
	2191			N-stearoyltaurine	LC/MS neg	39730			168274		0.99	0.95	1.04	1	0.97	1.02	0.98		0.7666	0.7937	0.2041	0.5168	0.1904	0.0928	0.9594	0.1748	0.3547	0.4619	0.3324	0.0753	0.3685	0.9958		1.135	1.1571	1.1624	1.141	1.1842	1.1297	1.1289	1.1305	1.1562	1.1358		100	100	100	100
	2192			N-palmitoyltaurine	LC/MS neg	39835			14504290		0.99	0.97	1.02	1	0.98	1.01	0.99		0.8751	0.8278	0.5738	0.712	0.6944	0.2351	0.9628	0.1751	0.6399	0.6185	0.8064	0.1555	0.7558	0.9958		1.5374	1.55	1.558	1.5436	1.5725	1.5295	1.5312	1.5279	1.5517	1.5357		100	100	100	100
	2215			N-stearoylserine*	LC/MS neg	61822					0.92	0.95	1.06	1.1	0.94	1.08	1.02		0.046	0.3359	0.241	0.5379	0.087	0.0529	0.0084	0.0044	0.0641	0.2378	0.0031	0.0015	0.45	0.9958		2.6792	2.89	2.8743	2.7921	2.959	2.6939	2.5709	2.8227	2.7582	2.8073		100	100	100	100
	2216			N-palmitoylserine	LC/MS neg	57659			6453686		0.97	0.97	1.05	1.06	0.97	1.06	1		0.2931	0.5583	0.3271	0.5949	0.0615	0.0413	0.0527	0.019	0.1538	0.3546	0.0086	0.0034	0.9588	0.9958		1.4568	1.5372	1.5176	1.4781	1.5582	1.4755	1.4357	1.5165	1.4957	1.4972		100	100	100	100
	2219		Inositol Metabolism	myo-inositol	LC/MS polar	1124	C00137	HMDB0000211	892		0.97	0.98	1.05	1.06	0.98	1.05	1		0.398	0.6339	0.5049	0.6894	0.1073	0.061	0.0738	0.0245	0.3294	0.4462	0.0194	0.0067	0.8906	0.9958		1.1716	1.2329	1.2162	1.1873	1.2459	1.1876	1.1561	1.2201	1.2001	1.2035		100	100	100	100
	2220			chiro-inositol	LC/MS polar	37112	C19891	HMDB0240209			0.87	1.07	1.06	1.3	0.96	1.17	1.11		0.2546	0.5416	0.6001	0.7201	0.5401	0.1962	0.0067	0.0038	0.716	0.6486	0.018	0.0063	0.1099	0.9958		0.5823	0.6838	0.6436	0.6259	0.6617	0.6187	0.5417	0.7066	0.5987	0.665		56	58	46	53
	2250		Phospholipid Metabolism	choline	LC/MS pos early	15506	C00114	HMDB0000097	305		1.11	1.07	1.29	1.24	1.09	1.26	0.98		0.1636	0.4813	0.3551	0.5977	0.0004	0.0011	0.0018	0.0015	0.1666	0.3599	1.6167e-05	1.8687e-05	0.6796	0.9958		1.0057	1.2705	1.0819	0.9538	1.2271	1.181	1.0603	1.3154	1.1407	1.1201		100	100	100	100
	2251			choline phosphate	LC/MS pos early	34396	C00588	HMDB0001565	1014		1	0.99	1.06	1.06	0.99	1.06	1		0.9014	0.8349	0.7433	0.7588	0.0015	0.0028	0.003	0.0022	0.791	0.6743	5.9138e-05	5.4685e-05	0.8494	0.9958		3.9319	4.1762	4.0629	3.9376	4.1923	4.0416	3.9262	4.1603	4.0571	4.0474		100	100	100	100
	2254			glycerophosphorylcholine (GPC)	LC/MS pos early	15990	C00670	HMDB0000086	71920		0.98	0.96	1.02	1.01	0.97	1.01	0.99		0.2961	0.5583	0.1193	0.4238	0.4413	0.1703	0.8092	0.1516	0.0685	0.2426	0.4746	0.1016	0.7072	0.9958		0.7694	0.7784	0.7856	0.7787	0.7926	0.7623	0.7602	0.7644	0.7762	0.7715		100	100	100	100
	2256			phosphoethanolamine	LC/MS pos early	1600	C00346	HMDB0000224	1015		1	1	0.97	0.97	1	0.97	1		0.8811	0.8278	0.9571	0.7934	0.0733	0.0462	0.0921	0.0286	0.9017	0.7076	0.017	0.006	0.9341	0.9958		1.6661	1.6098	1.6396	1.669	1.6108	1.6357	1.6632	1.6087	1.6368	1.6386		100	100	100	100
	2258			glycerophosphoethanolamine	LC/MS pos early	37455	C01233	HMDB0000114	123874		1	1.01	1	1.01	1	1	1		0.9637	0.8393	0.8219	0.7718	0.9364	0.2908	0.7262	0.1399	0.8989	0.7076	0.7611	0.1476	0.8483	0.9958		1.7666	1.7751	1.7691	1.7675	1.7706	1.7726	1.7657	1.7796	1.7682	1.7735		100	100	100	100
	2261			trimethylamine N-oxide	LC/MS pos early	40406	C01104	HMDB0000925	1145		0.86	0.82	1.05	0.99	0.84	1.02	0.97		0.1899	0.5036	0.0797	0.3649	0.2215	0.1046	0.7982	0.1502	0.1173	0.3091	0.4878	0.104	0.2952	0.9958		0.323	0.3288	0.3553	0.3474	0.3634	0.2989	0.3003	0.2975	0.3304	0.3215		100	100	100	100
	2263		Phosphatidic acid (PA)	1-palmitoyl-2-linoleoyl-GPA (16:0/18:2)*	LC/MS pos late	52679		HMDB0007860	9547167		1.11	1.06	1.2	1.15	1.08	1.17	0.98		0.0422	0.3179	0.2523	0.5498	0.0002	0.0007	0.0033	0.0023	0.0567	0.2234	1.5547e-05	1.8231e-05	0.4452	0.9958		0.3257	0.3816	0.339	0.3096	0.3712	0.3666	0.3426	0.3923	0.3566	0.3485		100	100	100	100
	2280		Phosphatidylcholine (PC)	1-myristoyl-2-palmitoyl-GPC (14:0/16:0)	LC/MS pos late	19258		HMDB0007869	129657		1.01	0.99	0.97	0.95	1	0.96	0.99		0.8978	0.8338	0.8134	0.7718	0.0946	0.0555	0.0083	0.0044	0.9559	0.7167	0.0033	0.0016	0.4289	0.9958		1.2985	1.2512	1.2764	1.2944	1.2586	1.2729	1.3027	1.2438	1.2805	1.2688		100	100	100	100
	2284			1-myristoyl-2-arachidonoyl-GPC (14:0/20:4)*	LC/MS pos late	53195		HMDB0007883	24778634		0.99	0.97	0.93	0.92	0.98	0.92	0.99		0.8902	0.8305	0.6582	0.7387	0.013	0.0136	0.0024	0.0018	0.761	0.6683	0.0002	0.0002	0.6184	0.9958		0.9791	0.9049	0.9496	0.9832	0.9171	0.933	0.9751	0.8928	0.9457	0.9369		100	100	100	100
	2289			1-pentadecanoyl-2-linoleoyl-GPC (15:0/18:2)*	LC/MS pos late	52497		HMDB0007940	24778664		0.96	0.94	0.96	0.93	0.95	0.94	0.99		0.4387	0.6608	0.1951	0.506	0.0808	0.0503	0.0076	0.0041	0.2716	0.4102	0.0027	0.0013	0.4489	0.9958		1.1013	1.0388	1.0976	1.1225	1.0732	1.0423	1.0805	1.0055	1.0768	1.0624		100	100	100	100
	2290			1-pentadecanoyl-2-arachidonoyl-GPC (15:0/20:4)*	LC/MS pos late	53194		HMDB0007949	52922330		1	0.99	0.95	0.93	0.99	0.94	0.99		0.9899	0.8438	0.7786	0.7691	0.0648	0.0423	0.0215	0.0093	0.884	0.7027	0.0048	0.0021	0.714	0.9958		0.9082	0.8544	0.8838	0.9079	0.8604	0.8779	0.9085	0.8485	0.8841	0.8777		100	100	100	100
	2291			1-pentadecanoyl-2-docosahexaenoyl-GPC (15:0/22:6)*	LC/MS pos late	53197		HMDB0007958	52922342		1.09	1.07	0.95	0.94	1.08	0.95	0.99		0.2167	0.5335	0.2797	0.5678	0.2658	0.1182	0.1735	0.0474	0.2063	0.3782	0.0848	0.0233	0.8537	0.9958		1.0679	1.014	1.0009	1.0244	0.978	1.0818	1.1132	1.0513	1.0434	1.0378		85	84	89	90
	2295			1-palmitoyl-2-pentadecanoyl-GPC (16:0/15:0)*	LC/MS pos late	57757		HMDB0007967	24778680		1.01	1	0.97	0.96	1	0.97	1		0.8141	0.8155	0.9537	0.7934	0.0814	0.0505	0.0323	0.0128	0.9209	0.7095	0.008	0.0032	0.7512	0.9958		1.1813	1.1411	1.1597	1.1777	1.142	1.1624	1.185	1.1402	1.1633	1.1588		100	100	100	100
	2296			1,2-dipalmitoyl-GPC (16:0/16:0)	LC/MS pos late	19130	D03585	HMDB0000564	452110		0.99	0.99	0.99	0.99	0.99	0.99	1		0.5492	0.6945	0.369	0.6033	0.2406	0.1101	0.113	0.0339	0.3962	0.4888	0.0553	0.0165	0.7575	0.9958		0.8586	0.8482	0.8574	0.8618	0.853	0.8494	0.8554	0.8435	0.8542	0.8526		100	100	100	100
	2297			1-palmitoyl-2-palmitoleoyl-GPC (16:0/16:1)*	LC/MS pos late	52470		HMDB0007969	6443788		0.97	0.95	0.97	0.95	0.96	0.96	0.99		0.5203	0.685	0.3359	0.595	0.0658	0.0425	0.006	0.0035	0.4118	0.5002	0.0019	0.001	0.4491	0.9958		0.9222	0.8854	0.9237	0.9385	0.9091	0.8839	0.9062	0.8622	0.9077	0.8996		100	100	100	100
	2299			1-palmitoyl-2-stearoyl-GPC (16:0/18:0)	LC/MS pos late	52616	C03889	HMDB0007970	24778686		1.07	0.94	1.04	0.91	1	0.97	0.93		0.091	0.4282	0.0984	0.3892	0.3681	0.1505	0.0162	0.0076	0.9775	0.7224	0.2623	0.0611	0.0203	0.9958		0.8878	0.8601	0.8735	0.858	0.8893	0.8742	0.9187	0.8318	0.9039	0.8448		92	99	100	94
	2301			1-palmitoyl-2-oleoyl-GPC (16:0/18:1)	LC/MS pos late	52461	C13875	HMDB0007972	6436017		0.98	0.98	0.97	0.96	0.98	0.97	1		0.4205	0.6542	0.3096	0.586	0.0162	0.0158	0.007	0.0039	0.3193	0.4391	0.0007	0.0004	0.8015	0.9958		0.9767	0.9441	0.9692	0.9847	0.954	0.9513	0.9687	0.9343	0.9613	0.9592		100	100	100	100
	2304			1-palmitoyl-2-linoleoyl-GPC (16:0/18:2)	LC/MS pos late	42446		HMDB0007973	5287971		0.98	0.96	0.98	0.96	0.97	0.97	0.99		0.342	0.5835	0.0834	0.3678	0.1845	0.0908	0.0148	0.0071	0.137	0.3407	0.0094	0.0037	0.3816	0.9958		0.9075	0.8802	0.908	0.9176	0.8986	0.8797	0.8975	0.8622	0.8981	0.8894		100	100	100	100
	2305			1-palmitoyl-2-(hydroxylinoleoyl)-GPC (16:0/18:2(OH))*	LC/MS pos late	57415					0.86	0.83	0.97	0.94	0.85	0.95	0.99		0.0005	0.0193	7.821e-05	0.0031	0.3336	0.1399	0.0805	0.026	0.0001	0.0047	0.0583	0.0172	0.5589	0.9958		4.3366	4.1335	4.6025	4.6806	4.5256	3.8946	4.0178	3.7753	4.2642	4.2036		100	100	100	100
	2311			1-palmitoyl-2-dihomo-linolenoyl-GPC (16:0/20:3n3 or 6)*	LC/MS pos late	52454					0.96	0.96	0.93	0.92	0.96	0.92	1		0.399	0.6339	0.3068	0.586	0.0052	0.0066	0.0023	0.0018	0.3157	0.4391	0.0001	9.69e-05	0.8153	0.9958		0.8088	0.7472	0.7937	0.824	0.7645	0.7614	0.7938	0.7304	0.779	0.7758		100	98	100	98
	2315			1-palmitoyl-2-arachidonoyl-GPC (16:0/20:4n6)	LC/MS pos late	52462	C05208	HMDB0007982	10747814		1	0.98	0.95	0.93	0.99	0.94	0.99		0.9133	0.8352	0.5112	0.6939	0.0475	0.0337	0.0084	0.0044	0.6597	0.6257	0.0018	0.001	0.5862	0.9958		0.6286	0.5884	0.6126	0.6299	0.5958	0.6038	0.6273	0.5812	0.6113	0.605		100	100	100	100
	2316			1-palmitoyl-2-eicosapentaenoyl-GPC (16:0/20:5)*	LC/MS pos late	52463		HMDB0007984	24778723		1.34	1.32	0.94	0.92	1.33	0.93	0.99		0.0082	0.1514	0.0121	0.1566	0.0459	0.0327	0.0111	0.0055	0.0095	0.0945	0.0022	0.0011	0.6524	0.9958		1.039	0.967	0.8697	0.8972	0.843	1.1552	1.2032	1.1091	1.0071	0.9976		100	100	100	100
	2321			1-palmitoyl-2-docosahexaenoyl-GPC (16:0/22:6)	LC/MS pos late	52610		HMDB0007991	6441886		1.07	1.05	0.95	0.93	1.06	0.94	0.99		0.2011	0.5185	0.3349	0.595	0.0685	0.0439	0.0209	0.0091	0.2247	0.3846	0.0049	0.0022	0.6936	0.9958		0.7868	0.7378	0.7405	0.7615	0.72	0.784	0.813	0.756	0.7651	0.7588		100	100	100	100
	2327			1-palmitoleoyl-2-linoleoyl-GPC (16:1/18:2)*	LC/MS pos late	52683		HMDB0008006	24778768		0.9	0.88	0.94	0.93	0.89	0.94	0.99		0.2826	0.558	0.2288	0.5363	0.3057	0.1315	0.2075	0.0543	0.223	0.3832	0.1107	0.0293	0.8619	0.9958		1.0367	0.9721	1.0637	1.0947	1.0335	0.9474	0.9817	0.9143	1.0073	1.0004		100	99	99	97
	2334			1-margaroyl-2-oleoyl-GPC (17:0/18:1)*	LC/MS pos late	52499					0.97	0.97	0.96	0.97	0.97	0.96	1		0.3015	0.5617	0.3522	0.5977	0.0181	0.0172	0.0291	0.0118	0.2988	0.4287	0.0022	0.0011	0.8798	0.9958		0.9579	0.9242	0.9549	0.9729	0.9372	0.9271	0.9431	0.9114	0.9401	0.9416		100	100	100	100
	2335			1-margaroyl-2-linoleoyl-GPC (17:0/18:2)*	LC/MS pos late	52500			52922491		0.96	0.95	0.95	0.94	0.95	0.95	1		0.2665	0.5479	0.1751	0.4834	0.0538	0.0375	0.0225	0.0096	0.1765	0.3599	0.0042	0.0019	0.7744	0.9958		0.8865	0.8392	0.8837	0.906	0.862	0.8418	0.8674	0.817	0.8647	0.8604		100	100	100	100
	2336			1-margaroyl-2-arachidonoyl-GPC (17:0/20:4)*	LC/MS pos late	53193					1	0.97	0.94	0.91	0.98	0.92	0.99		0.9262	0.8359	0.4814	0.6767	0.0155	0.0154	0.0011	0.001	0.6649	0.6264	0.0002	0.0001	0.441	0.9958		0.6516	0.6016	0.6319	0.653	0.6114	0.6205	0.6503	0.592	0.6305	0.6218		100	100	100	100
	2340			1-stearoyl-2-oleoyl-GPC (18:0/18:1)	LC/MS pos late	52438		HMDB0008038	24778825		0.98	0.96	0.97	0.95	0.97	0.96	0.99		0.3749	0.6116	0.1298	0.4468	0.057	0.0392	0.0067	0.0038	0.1786	0.3612	0.0018	0.001	0.5005	0.9958		1.0489	1.0062	1.0428	1.0604	1.0255	1.012	1.0375	0.9872	1.0315	1.0232		100	100	100	100
	2343			1-stearoyl-2-linoleoyl-GPC (18:0/18:2)*	LC/MS pos late	52452		HMDB0008039	6441487		0.96	0.94	0.96	0.94	0.95	0.95	0.99		0.1616	0.4804	0.0541	0.3311	0.0547	0.038	0.0085	0.0044	0.067	0.2426	0.0021	0.0011	0.5551	0.9958		0.9334	0.8895	0.9339	0.9527	0.9155	0.889	0.9145	0.8642	0.915	0.9074		100	100	100	100
	2344			1-stearoyl-2-(hydroxylinoleoyl)-GPC (18:0/18:2(OH))*	LC/MS pos late	57413					0.85	0.83	0.97	0.95	0.84	0.96	0.99		0.0007	0.0215	0.0001	0.0055	0.3707	0.1509	0.1036	0.0316	0.0003	0.0074	0.0779	0.0217	0.5865	0.9958		4.6894	4.5023	5.0058	5.0777	4.9349	4.2177	4.3308	4.1076	4.623	4.567		100	100	100	100
	2347			1-stearoyl-2-dihomo-linolenoyl-GPC (18:0/20:3n3 or 6)*	LC/MS pos late	52629		HMDB0008047			0.96	0.94	0.95	0.93	0.95	0.94	0.99		0.3118	0.5663	0.1407	0.4558	0.0532	0.0372	0.0092	0.0047	0.1756	0.3599	0.0021	0.0011	0.5774	0.9958		0.8345	0.7835	0.8305	0.8526	0.8089	0.7873	0.8167	0.7589	0.8128	0.8044		100	100	100	100
	2348			1-stearoyl-2-meadoyl-GPC (18:0/20:3n9)*	LC/MS pos late	52738		HMDB0008046	24778855		1.22	0.97	0.98	0.78	1.09	0.88	0.89		0.0267	0.2701	0.7323	0.7554	0.7702	0.2516	0.0017	0.0014	0.2367	0.39	0.0124	0.0047	0.0314	0.9958		0.6787	0.5939	0.6088	0.6151	0.6025	0.6621	0.749	0.5854	0.6718	0.6		81	82	92	81
	2351			1-stearoyl-2-arachidonoyl-GPC (18:0/20:4)	LC/MS pos late	42450		HMDB0008048	16219824		0.97	0.96	0.94	0.93	0.97	0.94	0.99		0.4589	0.6681	0.2276	0.5363	0.0435	0.0318	0.0103	0.0052	0.2624	0.4028	0.002	0.001	0.6488	0.9958		0.6291	0.5893	0.6198	0.6376	0.6025	0.5982	0.6208	0.5765	0.6116	0.6063		100	100	100	100
	2354			1-stearoyl-2-adrenoyl-GPC (18:0/22:4)*	LC/MS pos late	55061		HMDB0008054	24778868		0.93	0.92	0.93	0.92	0.93	0.93	0.99		0.1164	0.4518	0.0627	0.3335	0.0082	0.0095	0.0019	0.0015	0.0698	0.2447	0.0001	0.0001	0.6757	0.9958		0.4965	0.4607	0.4968	0.5139	0.4802	0.4604	0.4797	0.4419	0.4799	0.4766		100	100	100	100
	2355			1-stearoyl-2-docosapentaenoyl-GPC (18:0/22:5n3)*	LC/MS pos late	52699		HMDB0008056	24778873		0.99	0.97	0.93	0.92	0.98	0.93	0.99		0.7645	0.7937	0.4938	0.6837	0.0196	0.0182	0.005	0.0031	0.58	0.5893	0.0006	0.0004	0.6818	0.9958		0.5894	0.546	0.5731	0.593	0.5539	0.5615	0.5857	0.5383	0.5696	0.565		100	100	100	100
	2356			1-stearoyl-2-docosapentaenoyl-GPC (18:0/22:5n6)*	LC/MS pos late	52700		HMDB0008055	24778871		0.96	0.95	0.95	0.94	0.95	0.94	1		0.3676	0.6078	0.3389	0.595	0.0459	0.0327	0.0366	0.0141	0.3216	0.4391	0.0055	0.0024	0.9392	0.9958		0.4489	0.424	0.4466	0.4592	0.4344	0.4261	0.4388	0.4139	0.4366	0.4359		100	100	100	100
	2357			1-stearoyl-2-docosahexaenoyl-GPC (18:0/22:6)	LC/MS pos late	52611		HMDB0008057	24778876		1.03	1.01	0.94	0.92	1.02	0.93	0.99		0.5171	0.685	0.8899	0.773	0.0453	0.0327	0.0057	0.0034	0.6694	0.6293	0.0013	0.0007	0.5202	0.9958		0.7554	0.7046	0.7226	0.7435	0.7023	0.7366	0.7675	0.707	0.7342	0.7251		100	100	100	100
	2366			1-oleoyl-2-linoleoyl-GPC (18:1/18:2)*	LC/MS pos late	52453		HMDB0008105	24778939		0.96	0.94	0.99	0.97	0.95	0.98	0.99		0.1506	0.4804	0.0181	0.194	0.7908	0.257	0.1553	0.0438	0.0262	0.1627	0.2317	0.0549	0.405	0.9958		1.1425	1.1202	1.1613	1.1649	1.1578	1.102	1.1205	1.0837	1.139	1.1236		99	100	100	99
	2371			1-oleoyl-2-dihomo-linolenoyl-GPC (18:1/20:3)*	LC/MS pos late	52705		HMDB0008113	52922697		1.02	0.86	1.02	0.86	0.93	0.93	0.92		0.806	0.8118	0.0551	0.3311	0.7457	0.2469	0.0082	0.0044	0.3219	0.4391	0.0833	0.0229	0.0324	0.9958		0.7765	0.7247	0.7761	0.7692	0.783	0.7252	0.7839	0.6708	0.7834	0.7183		100	100	100	100
	2376			1-oleoyl-2-docosahexaenoyl-GPC (18:1/22:6)*	LC/MS pos late	52697		HMDB0008123	24778955		1.03	1	0.94	0.92	1.01	0.93	0.99		0.5486	0.6945	0.9691	0.794	0.1038	0.0593	0.0172	0.0079	0.743	0.6607	0.0061	0.0026	0.5443	0.9958		0.8549	0.7946	0.8188	0.843	0.7953	0.8297	0.867	0.7939	0.8304	0.8181		100	100	100	100
	2377			1,2-dilinoleoyl-GPC (18:2/18:2)	LC/MS pos late	52603		HMDB0008138	5288075		0.93	0.88	0.94	0.89	0.91	0.91	0.97		0.1771	0.494	0.0176	0.1917	0.0593	0.0401	0.0006	0.0007	0.045	0.2095	0.0003	0.0002	0.182	0.9958		0.8492	0.7768	0.8528	0.8787	0.8277	0.7736	0.8208	0.7291	0.8242	0.8004		100	100	100	100
	2378			1-linoleoyl-2-linolenoyl-GPC (18:2/18:3)*	LC/MS pos late	53176		HMDB0008141	52922731		0.72	0.74	0.94	0.96	0.73	0.95	1.01		0.0025	0.062	0.0042	0.0829	0.3137	0.1338	0.52	0.1097	0.0027	0.0434	0.2459	0.0578	0.7925	0.9958		0.6871	0.6557	0.7846	0.8075	0.7625	0.5742	0.5847	0.5638	0.6677	0.6747		97	97	91	93
	2383			1-linoleoyl-2-arachidonoyl-GPC (18:2/20:4n6)*	LC/MS pos late	52710	C05208	HMDB0008147	24778979		1.02	1.01	0.92	0.92	1.01	0.92	1		0.6814	0.7635	0.8362	0.7718	0.0056	0.007	0.0027	0.0019	0.7278	0.656	0.0001	0.0001	0.8297	0.9958		0.6615	0.6082	0.6304	0.6561	0.6057	0.6382	0.6669	0.6107	0.6356	0.633		100	100	100	100
	2385			1-linoleoyl-2-docosapentaenyol-GPC (18:2/22:5n3)*	LC/MS pos late	53211					0.88	0.9	0.86	0.87	0.89	0.87	1.01		0.1531	0.4804	0.22	0.5348	0.0893	0.0534	0.1336	0.0389	0.0635	0.2376	0.0261	0.0086	0.882	0.9958		0.4724	0.409	0.4665	0.5037	0.4321	0.4142	0.4431	0.3872	0.4376	0.4416		86	81	82	81
	2387			1-linoleoyl-2-docosahexaenoyl-GPC (18:2/22:6)*	LC/MS pos late	53199		HMDB0008156	24778983		1.01	0.99	0.92	0.89	1	0.9	0.99		0.7367	0.7807	0.8186	0.7718	0.0072	0.0086	0.0009	0.0009	0.9516	0.7167	7.9333e-05	6.9394e-05	0.5586	0.9958		0.4913	0.4445	0.4668	0.4876	0.4468	0.4679	0.4949	0.4423	0.4702	0.4644		100	100	100	100
	2392			1-arachidoyl-2-arachidonoyl-GPC (20:0/20:4)*	LC/MS pos late	55062		HMDB0008279	24779048		0.97	0.99	0.91	0.92	0.98	0.92	1.01		0.4929	0.685	0.7818	0.7693	0.0149	0.0151	0.0422	0.0159	0.5471	0.5734	0.0025	0.0013	0.7391	0.9958		0.6414	0.5874	0.6202	0.651	0.5909	0.6075	0.6321	0.5839	0.6111	0.6165		98	97	99	98
	2422		Phosphatidylethanolamine (PE)	1,2-dipalmitoyl-GPE (16:0/16:0)*	LC/MS pos late	57341		HMDB0008923	445468		1.02	1.01	0.96	0.95	1.01	0.95	1		0.5009	0.685	0.7122	0.7446	0.0063	0.0076	0.0016	0.0013	0.574	0.5852	0.0001	8.9315e-05	0.6931	0.9958		0.6233	0.594	0.6042	0.6176	0.591	0.6128	0.6291	0.5969	0.6097	0.6072		100	100	100	100
	2423			1-palmitoyl-2-palmitoleoyl-GPE (16:0/16:1)*	LC/MS pos late	52471		HMDB0008924	52924925		1.04	1.01	0.93	0.91	1.03	0.92	0.99		0.2582	0.544	0.7348	0.7558	0.003	0.0044	9.3399e-05	0.0002	0.4198	0.5032	8.1374e-06	1.1352e-05	0.3408	0.9958		0.7134	0.6558	0.6749	0.6989	0.6518	0.6931	0.7282	0.6598	0.6889	0.679		100	100	100	100
	2426			1-palmitoyl-2-oleoyl-GPE (16:0/18:1)	LC/MS pos late	19263		HMDB0005320	5283496		1.03	1.02	0.94	0.93	1.02	0.93	1		0.3393	0.5835	0.5168	0.6955	0.0014	0.0026	0.0004	0.0005	0.3643	0.4686	1.3477e-05	1.6648e-05	0.7498	0.9958		0.6323	0.5896	0.6041	0.6243	0.5846	0.6171	0.6403	0.5947	0.6118	0.6093		100	100	100	100
	2428			1-palmitoyl-2-linoleoyl-GPE (16:0/18:2)	LC/MS pos late	42449		HMDB0005322	9546747		1.03	1.02	0.94	0.93	1.02	0.93	0.99		0.3434	0.5835	0.5927	0.7178	0.0035	0.0049	0.0007	0.0008	0.4025	0.4917	3.9144e-05	3.9344e-05	0.6661	0.9958		0.5174	0.482	0.4939	0.5102	0.4782	0.5048	0.5247	0.4858	0.5009	0.4978		100	100	100	100
	2432			1-palmitoyl-2-dihomo-linolenoyl-GPE (16:0/20:3)*	LC/MS pos late	52686		HMDB0011351	122198212		0.92	1.06	0.92	1.06	0.99	0.98	1.07		0.6887	0.768	0.7965	0.7693	0.6607	0.2263	0.7829	0.148	0.9258	0.7095	0.9077	0.1719	0.6138	0.9958		0.1487	0.1463	0.1486	0.1552	0.1424	0.1464	0.1425	0.1504	0.1424	0.1528		63	60	59	62
	2434			1-palmitoyl-2-arachidonoyl-GPE (16:0/20:4)*	LC/MS pos late	52464	C05210	HMDB0005323	9546800		1.04	1.02	0.91	0.9	1.03	0.9	0.99		0.3057	0.5621	0.5566	0.707	0.0034	0.0048	0.0007	0.0008	0.3541	0.4619	3.758e-05	3.8247e-05	0.667	0.9958		0.4545	0.4111	0.4255	0.4455	0.4064	0.4391	0.4638	0.4158	0.4341	0.4304		100	100	100	100
	2436			1-palmitoyl-2-docosahexaenoyl-GPE (16:0/22:6)*	LC/MS pos late	52465		HMDB0008946	9546799		1.07	1.03	0.91	0.87	1.05	0.89	0.98		0.1593	0.4804	0.5919	0.7178	0.0151	0.0152	0.0008	0.0008	0.26	0.4021	0.0001	0.0001	0.3992	0.9958		0.5752	0.5134	0.5309	0.5559	0.5069	0.5563	0.5952	0.52	0.5493	0.5377		100	100	100	100
	2443			1-stearoyl-2-oleoyl-GPE (18:0/18:1)	LC/MS pos late	42448		HMDB0008993	9546742		1.01	1.01	0.93	0.93	1.01	0.93	1		0.7197	0.7769	0.7696	0.7651	0.0004	0.001	0.0003	0.0004	0.7174	0.6489	4.1795e-06	6.5033e-06	0.9412	0.9958		0.6022	0.5618	0.5792	0.5994	0.5597	0.5842	0.6051	0.564	0.5819	0.5814		100	100	100	100
	2447			1-stearoyl-2-linoleoyl-GPE (18:0/18:2)*	LC/MS pos late	52446		HMDB0008994	9546749		1.02	1.02	0.95	0.94	1.02	0.95	1		0.5025	0.685	0.6179	0.7208	0.0976	0.0564	0.0665	0.0226	0.4629	0.5256	0.0165	0.0059	0.8896	0.9958		0.7394	0.6995	0.7119	0.7308	0.6935	0.7265	0.748	0.7056	0.7203	0.7181		100	100	100	100
	2452			1-stearoyl-2-dihomo-linolenoyl-GPE (18:0/20:3n3 or 6)*	LC/MS pos late	57336		HMDB0009002	52924903		1.04	1.01	0.9	0.88	1.03	0.89	0.99		0.4375	0.6608	0.7491	0.7588	0.0019	0.0032	0.0004	0.0005	0.5325	0.5644	1.5116e-05	1.7855e-05	0.6411	0.9958		0.4882	0.4326	0.4538	0.4795	0.4295	0.4654	0.497	0.4358	0.462	0.4572		100	99	99	100
	2456			1-stearoyl-2-arachidonoyl-GPE (18:0/20:4)	LC/MS pos late	52447	C05210	HMDB0009003	5289133		1.02	1.01	0.9	0.9	1.02	0.9	0.99		0.5866	0.7172	0.7606	0.7621	0.0008	0.0018	0.0003	0.0004	0.638	0.6185	7.1685e-06	1.0176e-05	0.7875	0.9958		0.4557	0.4101	0.4284	0.4505	0.4075	0.4361	0.4609	0.4127	0.4334	0.4312		100	100	100	100
	2457			1-stearoyl-2-adrenoyl-GPE (18:0/22:4)*	LC/MS pos late	57339		HMDB0009009	52924901		1.03	0.98	0.86	0.81	1	0.84	0.97		0.6716	0.7571	0.7455	0.7588	0.0157	0.0155	0.0016	0.0014	0.9522	0.7167	0.0002	0.0002	0.5093	0.9958		0.3577	0.2994	0.3267	0.3522	0.303	0.3279	0.3633	0.2959	0.3318	0.3228		99	98	99	96
	2458			1-stearoyl-2-docosapentaenoyl-GPE (18:0/22:5n3)*	LC/MS pos late	57337		HMDB0009011	53479612		1.03	1.06	0.85	0.87	1.04	0.86	1.01		0.6033	0.728	0.3393	0.595	0.0009	0.002	0.0041	0.0027	0.3962	0.4888	5.079e-05	4.8633e-05	0.6677	0.9958		0.4217	0.3634	0.3829	0.4152	0.3531	0.4001	0.4282	0.3739	0.3889	0.394		100	98	98	99
	2459			1-stearoyl-2-docosapentaenoyl-GPE (18:0/22:5n6)*	LC/MS pos late	57338		HMDB0009010	53479611		1.11	1.04	0.85	0.8	1.07	0.82	0.97		0.143	0.4804	0.5184	0.6955	0.0021	0.0034	0.0001	0.0002	0.227	0.3846	6.8841e-06	9.9464e-06	0.4121	0.9958		0.318	0.2617	0.2784	0.3025	0.2562	0.299	0.3343	0.2675	0.2927	0.2844		86	78	87	77
	2460			1-stearoyl-2-docosahexaenoyl-GPE (18:0/22:6)*	LC/MS pos late	52466		HMDB0009012	9546798		1.07	0.96	0.96	0.86	1.01	0.91	0.95		0.3081	0.5636	0.5593	0.707	0.5059	0.1881	0.0292	0.0118	0.7604	0.6683	0.0448	0.0137	0.2566	0.9958		0.4138	0.3756	0.3914	0.4	0.3829	0.3971	0.428	0.3685	0.4048	0.3839		69	69	71	70
	2462			1-oleoyl-2-linoleoyl-GPE (18:1/18:2)*	LC/MS pos late	52687		HMDB0005349	9546753		1.05	1.01	0.94	0.91	1.03	0.92	0.98		0.1024	0.4315	0.675	0.7387	0.0193	0.0181	0.0005	0.0006	0.2136	0.3789	0.0001	9.064e-05	0.292	0.9958		0.6103	0.5639	0.5777	0.5955	0.5604	0.5957	0.6255	0.5674	0.5921	0.5813		100	100	100	100
	2465			1-oleoyl-2-arachidonoyl-GPE (18:1/20:4)*	LC/MS pos late	55041		HMDB0009069	348281223		1.06	1.02	0.91	0.88	1.04	0.9	0.98		0.1237	0.4642	0.5556	0.707	0.0087	0.0101	0.0004	0.0005	0.2035	0.3782	5.3819e-05	5.1119e-05	0.3976	0.9958		0.5265	0.4715	0.4877	0.5104	0.466	0.509	0.5431	0.477	0.5031	0.4934		100	100	100	100
	2469			1-oleoyl-2-docosahexaenoyl-GPE (18:1/22:6)*	LC/MS pos late	53209		HMDB0009078	52922113		1.07	1.03	0.91	0.87	1.05	0.89	0.98		0.3373	0.5835	0.7	0.7413	0.168	0.0851	0.0525	0.019	0.3759	0.4757	0.0221	0.0074	0.666	0.9958		0.5661	0.5017	0.5197	0.5461	0.4946	0.5465	0.5868	0.5089	0.5387	0.5272		98	98	97	97
	2470			1,2-dilinoleoyl-GPE (18:2/18:2)*	LC/MS pos late	53174		HMDB0009093	9546812		1.03	1	0.93	0.9	1.02	0.92	0.98		0.4067	0.6421	0.978	0.7962	0.0151	0.0152	0.0009	0.0009	0.6234	0.6129	0.0001	0.0001	0.4162	0.9958		0.3224	0.2957	0.3062	0.3172	0.2956	0.3114	0.3277	0.2959	0.3112	0.3063		100	100	100	100
	2472			1-linoleoyl-2-arachidonoyl-GPE (18:2/20:4)*	LC/MS pos late	53189		HMDB0009102	348279332		1.01	0.99	0.9	0.88	1	0.89	0.99		0.8136	0.8155	0.8841	0.773	0.0026	0.004	0.0005	0.0006	0.9605	0.7167	2.452e-05	2.681e-05	0.6567	0.9958		0.3031	0.2684	0.2849	0.3011	0.2695	0.2856	0.3051	0.2674	0.2867	0.2837		100	100	98	100
	2501		Glycosyl PE	1-palmitoyl-2-oleoyl-glycosyl-GPE (16:0/18:1)**	LC/MS pos late	63200					1.02	1.01	1.04	1.02	1.01	1.03	0.99		0.6939	0.7691	0.9282	0.7856	0.3685	0.1505	0.653	0.1291	0.7854	0.6743	0.3417	0.0769	0.7471	0.9958		2.3132	2.3773	2.3279	2.2859	2.3708	2.3622	2.3409	2.3837	2.3558	2.3343		100	100	100	99
	2523		Phosphatidylserine (PS)	1-stearoyl-2-oleoyl-GPS (18:0/18:1)	LC/MS pos late	19265		HMDB0010163	9547087		1	0.99	1	0.99	0.99	1	1		0.9626	0.8393	0.6868	0.7387	0.6976	0.2357	0.4979	0.1063	0.8169	0.6824	0.8365	0.1603	0.4519	0.9958		0.7245	0.7237	0.7261	0.725	0.7273	0.7221	0.7241	0.72	0.7257	0.7225		100	100	100	100
	2524			1-stearoyl-2-linoleoyl-GPS (18:0/18:2)	LC/MS pos late	53009			9547091		1.02	1.02	0.99	0.99	1.02	0.99	1		0.524	0.685	0.6107	0.7201	0.7635	0.2505	0.6358	0.1278	0.5058	0.5464	0.5844	0.12	0.9024	0.9958		0.2266	0.2246	0.2236	0.2244	0.2229	0.2275	0.2288	0.2263	0.2258	0.2254		98	100	100	100
	2525			1-stearoyl-2-dihomo-linolenoyl-GPS (18:0/20:3n3 or 6)*	LC/MS pos late	55010		HMDB12382			1.03	1	0.97	0.95	1.02	0.96	0.99		0.1632	0.4813	0.8449	0.7718	0.0881	0.0532	0.0009	0.0009	0.3745	0.4757	0.0006	0.0004	0.1716	0.9958		0.4792	0.4604	0.4653	0.4713	0.4593	0.4742	0.4873	0.4614	0.4731	0.4663		100	100	100	100
	2526			1-stearoyl-2-arachidonoyl-GPS (18:0/20:4)	LC/MS pos late	52235		HMDB0012383	24779545		1.02	1.01	0.97	0.96	1.01	0.97	1		0.4905	0.685	0.7005	0.7413	0.0881	0.0532	0.033	0.0129	0.5502	0.5757	0.0087	0.0034	0.7345	0.9958		0.5211	0.5045	0.5092	0.5166	0.502	0.5162	0.5257	0.5069	0.5137	0.5117		100	100	100	100
	2527			1-stearoyl-2-docosapentaenoyl-GPS (18:0/22:5n3)*	LC/MS pos late	54998		HMDB0010166	53480355		1.05	1.03	0.97	0.95	1.04	0.96	0.99		0.11	0.4443	0.3125	0.5861	0.0713	0.0451	0.0087	0.0045	0.1508	0.3546	0.0026	0.0013	0.4996	0.9958		0.5138	0.4929	0.4943	0.5025	0.4862	0.5124	0.5253	0.4997	0.5054	0.5011		100	100	100	100
	2528			1-stearoyl-2-adrenoyl-GPS (18:0/22:4)*	LC/MS pos late	63127					1.01	1.01	0.95	0.95	1.01	0.95	1		0.7562	0.7931	0.7078	0.7446	0.0046	0.0061	0.0059	0.0035	0.7058	0.6434	0.0002	0.0002	0.9406	0.9958		0.3623	0.3432	0.3509	0.3607	0.3413	0.3544	0.364	0.345	0.3524	0.3528		100	100	100	100
	2529			1-stearoyl-2-docosahexaenoyl-GPS (18:0/22:6)*	LC/MS pos late	52696		HMDB0010167	24779546		1.06	1.02	0.97	0.93	1.04	0.95	0.98		0.052	0.3565	0.5486	0.7051	0.2411	0.1101	0.0076	0.0041	0.1262	0.3227	0.0077	0.0031	0.2376	0.9958		0.6167	0.5859	0.5893	0.5983	0.5806	0.6131	0.6358	0.5912	0.6076	0.5947		99	100	100	100
	2554		Phosphatidylinositol (PI)	1-palmitoyl-2-linoleoyl-GPI (16:0/18:2)	LC/MS pos late	52450		HMDB0009784	46891795		0.87	0.98	0.97	1.09	0.92	1.03	1.06		0.1523	0.4804	0.8208	0.7718	0.6629	0.2263	0.2819	0.0699	0.3179	0.4391	0.6452	0.1299	0.2863	0.9958		0.6192	0.6356	0.6541	0.6657	0.6428	0.6017	0.5761	0.6286	0.6085	0.6469		76	76	69	76
	2561			1-stearoyl-2-linoleoyl-GPI (18:0/18:2)	LC/MS pos late	52468		HMDB0009809			0.94	0.9	0.97	0.93	0.92	0.95	0.98		0.2099	0.5335	0.0395	0.2897	0.5694	0.2052	0.1603	0.0448	0.021	0.1388	0.1643	0.0413	0.5471	0.9958		0.7504	0.7126	0.7641	0.7755	0.7529	0.6998	0.7261	0.6744	0.7394	0.7232		99	100	100	97
	2574			1-stearoyl-2-arachidonoyl-GPI (18:0/20:4)	LC/MS pos late	52449		HMDB0009815			0.96	0.96	0.95	0.94	0.96	0.94	1		0.2919	0.5583	0.1986	0.5078	0.0414	0.0307	0.0201	0.0089	0.1839	0.3633	0.0031	0.0015	0.815	0.9958		0.5954	0.5619	0.5903	0.6064	0.5747	0.5667	0.5846	0.5494	0.5796	0.5772		100	100	100	100
	2605		Lysophospholipid	1-linoleoyl-GPA (18:2)*	LC/MS neg	52690		HMDB0007856			1.24	1.16	1.36	1.27	1.2	1.32	0.97		0.3024	0.5617	0.4751	0.6757	0.0298	0.0249	0.0837	0.0267	0.3326	0.4475	0.0077	0.0031	0.7236	0.9958		0.6708	0.8841	0.7026	0.6017	0.8205	0.844	0.7477	0.9526	0.7833	0.7571		77	84	79	82
	2610			1-arachidonoyl-GPA (20:4)	LC/MS neg	46325		HMDB0062312	42607498		1.06	1.03	1.12	1.08	1.05	1.1	0.98		0.6507	0.7472	0.8216	0.7718	0.2262	0.1057	0.377	0.0866	0.7019	0.6422	0.1429	0.0367	0.811	0.9958		1.5813	1.7397	1.6214	1.5341	1.7137	1.6966	1.6299	1.7661	1.6713	1.646		97	97	97	93
	2613			1-myristoyl-GPC (14:0)	LC/MS pos late	45453	C04230	HMDB0010379	460604		0.98	0.95	0.95	0.93	0.96	0.94	0.99		0.6421	0.7472	0.3748	0.607	0.1029	0.0589	0.0188	0.0085	0.4685	0.5288	0.0065	0.0027	0.5657	0.9958		0.984	0.9267	0.9728	0.9966	0.9496	0.9374	0.9717	0.9044	0.9606	0.9494		100	100	100	100
	2614			2-myristoyl-GPC (14:0)*	LC/MS pos late	35626		HMDB0010379	460604		0.97	1.05	0.8	0.86	1.01	0.83	1.04		0.8239	0.821	0.6917	0.7387	0.0419	0.0308	0.1602	0.0448	0.9114	0.7082	0.0178	0.0063	0.625	0.9958		0.5114	0.4242	0.4634	0.5181	0.4144	0.4681	0.5047	0.4342	0.4574	0.4743		69	60	68	66
	2617			1-pentadecanoyl-GPC (15:0)*	LC/MS pos late	37418		HMDB0010381	24779458		0.94	0.93	0.95	0.94	0.93	0.94	0.99		0.228	0.5369	0.1519	0.4659	0.108	0.0612	0.0496	0.0182	0.1521	0.3546	0.0143	0.0052	0.7809	0.9958		0.8511	0.8016	0.8556	0.8788	0.833	0.7974	0.8242	0.7714	0.8286	0.8233		100	100	100	100
	2618			1-palmitoyl-GPC (16:0)	LC/MS pos late	33955	C04102	HMDB0010382	86554		0.97	0.96	0.95	0.94	0.96	0.95	0.99		0.2868	0.558	0.1735	0.4828	0.0619	0.0413	0.0276	0.0115	0.1546	0.3547	0.0056	0.0024	0.7862	0.9958		0.6458	0.6109	0.6408	0.6572	0.6247	0.6157	0.6347	0.5973	0.6297	0.6265		100	100	100	100
	2619			2-palmitoyl-GPC (16:0)*	LC/MS neg	35253		HMDB0061702	15061532		0.98	0.96	0.98	0.97	0.97	0.98	0.99		0.3785	0.6134	0.1905	0.5007	0.5208	0.1915	0.2689	0.0675	0.164	0.3599	0.2194	0.0525	0.7372	0.9958		0.6809	0.6655	0.6837	0.6894	0.678	0.6628	0.6726	0.6533	0.6753	0.6711		100	100	100	100
	2620			1-palmitoleoyl-GPC (16:1)*	LC/MS pos late	33230		HMDB0010383	24779461		0.94	0.92	0.93	0.91	0.93	0.92	0.99		0.1599	0.4804	0.0639	0.335	0.0542	0.0377	0.0144	0.0069	0.0613	0.2342	0.003	0.0015	0.6688	0.9958		0.8421	0.7783	0.839	0.8682	0.8108	0.7812	0.8168	0.7472	0.8138	0.8054		100	100	100	100
	2621			2-palmitoleoyl-GPC (16:1)*	LC/MS pos late	35819		HMDB10383	122164832		0.96	0.89	0.95	0.88	0.92	0.91	0.96		0.3574	0.5962	0.0195	0.2028	0.1994	0.0957	0.0032	0.0022	0.0581	0.2275	0.0034	0.0016	0.1805	0.9958		0.6195	0.5667	0.6177	0.6337	0.6021	0.5684	0.6056	0.5334	0.6038	0.5814		54	55	50	41
	2629			1-stearoyl-GPC (18:0)	LC/MS pos late	33961		HMDB0010384	497300		0.95	0.95	0.95	0.95	0.95	0.95	1		0.0732	0.4114	0.0662	0.3366	0.0305	0.0251	0.0261	0.011	0.0458	0.2107	0.003	0.0015	0.9602	0.9958		0.7225	0.6883	0.7248	0.7423	0.7077	0.6861	0.7032	0.6694	0.7055	0.7049		100	100	100	100
	2630			2-stearoyl-GPC (18:0)*	LC/MS neg	35255			24779491		0.98	0.96	0.98	0.97	0.97	0.98	0.99		0.5045	0.685	0.2136	0.5294	0.52	0.1915	0.189	0.0504	0.2436	0.396	0.1691	0.0424	0.6256	0.9958		0.7566	0.7385	0.7579	0.7639	0.7519	0.7372	0.7494	0.7252	0.7507	0.7443		100	100	100	100
	2631			1-oleoyl-GPC (18:1)	LC/MS pos late	48258	C03916	HMDB0002815	16081932		0.96	0.94	0.9	0.88	0.95	0.89	0.99		0.23	0.5369	0.0877	0.3678	0.0024	0.0038	0.0005	0.0006	0.0792	0.2659	2.2981e-05	2.5592e-05	0.6661	0.9958		0.986	0.8768	0.9553	1.0081	0.9052	0.905	0.9645	0.8493	0.9344	0.9253		100	100	100	100
	2632			2-oleoyl-GPC (18:1)*	LC/MS neg	48259		HMDB0061701	24779494		0.97	0.95	0.93	0.91	0.96	0.92	0.99		0.4625	0.6685	0.1431	0.4594	0.0347	0.0271	0.0046	0.0029	0.1812	0.3625	0.0009	0.0005	0.5348	0.9958		0.9217	0.8469	0.902	0.9344	0.8708	0.8654	0.9092	0.8238	0.8898	0.8774		100	100	100	100
	2634			1-linoleoyl-GPC (18:2)	LC/MS pos late	34419	C04100	HMDB0010386	11988421		0.92	0.89	0.92	0.89	0.91	0.91	0.98		0.1962	0.5113	0.0622	0.3335	0.1357	0.0727	0.0331	0.0129	0.0604	0.2322	0.0128	0.0048	0.6167	0.9958		1.1283	1.0213	1.1279	1.1744	1.0832	1.0216	1.084	0.9629	1.0836	1.0634		100	100	100	100
	2635			2-linoleoyl-GPC (18:2)*	LC/MS neg	35257		HMDB0061700	71768169		0.94	0.9	0.95	0.92	0.92	0.94	0.98		0.2842	0.558	0.0974	0.3874	0.4048	0.1609	0.1437	0.0412	0.0858	0.2725	0.1082	0.0288	0.6431	0.9958		0.9768	0.9157	0.9853	1.0084	0.9627	0.9078	0.9461	0.871	0.9544	0.9372		100	100	100	100
	2636			1-linolenoyl-GPC (18:3)*	LC/MS pos late	45951	C04100	HMDB0010388			0.92	0.9	0.88	0.85	0.91	0.86	0.99		0.4612	0.6685	0.3403	0.595	0.0481	0.034	0.0206	0.009	0.3613	0.4656	0.0036	0.0017	0.7814	0.9958		0.9506	0.8222	0.9277	0.9913	0.8683	0.8425	0.9116	0.7786	0.8897	0.8785		95	93	98	97
	2639			1-nonadecanoyl-GPC (19:0)	LC/MS pos late	47087					0.91	0.98	0.92	0.99	0.94	0.96	1.04		0.1088	0.4443	0.7129	0.7446	0.1303	0.0704	0.8582	0.1584	0.2049	0.3782	0.2286	0.0542	0.3368	0.9958		0.7289	0.6965	0.7331	0.7635	0.7038	0.6925	0.6958	0.6893	0.6998	0.7255		70	66	68	69
	2642			1-arachidoyl-GPC (20:0)	LC/MS pos late	45456	C04230	HMDB0010390	24779473		0.95	0.96	0.99	1	0.95	0.99	1.01		0.2897	0.558	0.4131	0.6357	0.6697	0.228	0.9714	0.1765	0.3012	0.4302	0.7435	0.1452	0.7821	0.9958		0.9609	0.9541	0.98	0.9865	0.9735	0.9355	0.936	0.935	0.9546	0.9604		100	99	98	98
	2645			1-eicosenoyl-GPC (20:1)*	LC/MS pos late	44560		HMDB0010391	52924051		0.95	0.95	0.96	0.96	0.95	0.96	1		0.3129	0.5669	0.3222	0.5905	0.2904	0.1264	0.302	0.0728	0.2476	0.3976	0.144	0.0369	0.9853	0.9958		0.7047	0.6751	0.7086	0.7242	0.6933	0.6715	0.6858	0.6574	0.6896	0.6899		98	100	98	98
	2647			1-dihomo-linoleoyl-GPC (20:2)*	LC/MS pos late	33871		HMDB0010392			0.94	0.93	0.89	0.88	0.94	0.89	1		0.1533	0.4804	0.1082	0.4046	0.0018	0.0031	0.001	0.0009	0.0824	0.2694	2.9136e-05	3.1019e-05	0.8628	0.9958		0.6505	0.5767	0.6331	0.6711	0.5973	0.5925	0.6306	0.5568	0.6137	0.6112		99	99	98	97
	2648			1-dihomo-linolenoyl-GPC (20:3n3 or 6)*	LC/MS pos late	33821		HMDB0010394	52924055		0.92	0.91	0.88	0.87	0.91	0.88	0.99		0.1408	0.4804	0.0838	0.3678	0.0147	0.0151	0.0069	0.0039	0.0596	0.2304	0.0006	0.0004	0.8187	0.9958		1.1205	0.9831	1.0985	1.1682	1.0329	1.0027	1.0746	0.9357	1.0536	1.0455		100	100	100	100
	2651			2-arachidonoyl-GPC (20:4)*	LC/MS neg	33387		HMDB0061699	52924038		0.98	0.92	0.94	0.89	0.95	0.91	0.97		0.7143	0.7746	0.1633	0.4731	0.2611	0.1167	0.0328	0.0129	0.2477	0.3976	0.0237	0.0079	0.4384	0.9958		0.6451	0.589	0.6322	0.6518	0.6131	0.6011	0.6385	0.566	0.6256	0.6074		97	100	100	99
	2653			1-arachidonoyl-GPC (20:4n6)*	LC/MS pos late	33228	C05208	HMDB0010395	24779476		0.96	0.93	0.87	0.85	0.94	0.86	0.98		0.3114	0.5663	0.0921	0.3774	0.0039	0.0054	0.0006	0.0007	0.0819	0.2693	3.7914e-05	3.8345e-05	0.609	0.9958		0.8135	0.6993	0.7775	0.8321	0.7265	0.7317	0.7954	0.6731	0.7601	0.7484		100	100	100	100
	2654			1-eicosapentaenoyl-GPC (20:5)*	LC/MS pos late	44563		HMDB0010397			1.31	1.25	0.86	0.82	1.28	0.84	0.98		0.0387	0.3134	0.0794	0.3649	0.0097	0.0109	0.0013	0.0011	0.0487	0.2161	0.0001	0.0001	0.5563	0.9958		1.3317	1.1153	1.0759	1.1621	0.996	1.3806	1.5262	1.2489	1.2329	1.2047		99	97	100	98
	2659			1-adrenoyl-GPC (22:4)*	LC/MS pos late	52698		HMDB0010401	52924039		0.94	0.99	0.86	0.91	0.97	0.89	1.03		0.3859	0.6209	0.9041	0.7748	0.0194	0.0181	0.1185	0.0352	0.5399	0.5678	0.0075	0.0031	0.5363	0.9958		0.4092	0.3624	0.3918	0.4218	0.3639	0.3785	0.397	0.3609	0.3801	0.3901		63	55	57	51
	2663			1-docosahexaenoyl-GPC (22:6)*	LC/MS pos late	33822		HMDB0010404	10415542		0.98	0.98	0.86	0.86	0.98	0.86	1		0.737	0.7807	0.6893	0.7387	0.0071	0.0085	0.0059	0.0035	0.6539	0.6254	0.0003	0.0002	0.9564	0.9958		1.0259	0.8837	0.9629	1.0365	0.8946	0.9416	1.0155	0.873	0.9531	0.9513		100	100	100	100
	2667			1-lignoceroyl-GPC (24:0)	LC/MS pos late	49617		HMDB0010405	24779481		0.96	0.99	0.92	0.95	0.97	0.94	1.01		0.4496	0.6631	0.7844	0.7693	0.125	0.0681	0.295	0.0718	0.4971	0.5397	0.0722	0.0204	0.7169	0.9958		1.0092	0.9444	0.9898	1.0298	0.9513	0.9629	0.989	0.9376	0.97	0.9826		88	77	84	82
	2680			1-palmitoyl-GPE (16:0)	LC/MS pos late	35631		HMDB0011503	9547069		0.98	0.99	1	1.02	0.99	1.01	1.01		0.3226	0.5774	0.6705	0.7387	0.8046	0.2606	0.4159	0.0929	0.3181	0.4391	0.4533	0.0977	0.6873	0.9958		1.4236	1.4388	1.4414	1.4378	1.4449	1.4211	1.4095	1.4327	1.4271	1.4353		100	100	100	100
	2682			1-palmitoleoyl-GPE (16:1)*	LC/MS neg	34565		HMDB0011474	53480923		0.99	0.99	1.05	1.04	0.99	1.05	1		0.9305	0.8365	0.8785	0.773	0.5082	0.1885	0.5565	0.116	0.8795	0.7016	0.3788	0.084	0.958	0.9958		1.0042	1.0496	1.0316	1.0077	1.0561	1.0217	1.0007	1.0432	1.028	1.0253		89	87	93	91
	2687			1-stearoyl-GPE (18:0)	LC/MS pos late	42398		HMDB0011130	9547068		0.97	0.99	1.01	1.02	0.98	1.01	1.01		0.2653	0.5479	0.5342	0.7	0.7213	0.2412	0.3785	0.0868	0.2589	0.4021	0.3825	0.0847	0.7078	0.9958		1.0394	1.0535	1.057	1.0529	1.0611	1.036	1.0261	1.046	1.0434	1.0495		100	100	100	100
	2688			2-stearoyl-GPE (18:0)*	LC/MS neg	41220		HMDB0011129	90658453;53480667		0.98	0.99	1.04	1.04	0.99	1.04	1		0.5202	0.685	0.6121	0.7201	0.1783	0.0886	0.1395	0.0401	0.4171	0.5009	0.0488	0.0148	0.9228	0.9958		1.1701	1.2133	1.2002	1.1797	1.2211	1.1829	1.1606	1.2055	1.1905	1.1925		100	100	100	100
	2689			1-oleoyl-GPE (18:1)	LC/MS pos late	35628		HMDB0011506	9547071		0.97	0.99	1.03	1.04	0.98	1.04	1.01		0.2847	0.558	0.636	0.7308	0.31	0.1329	0.1101	0.0332	0.2763	0.4142	0.0673	0.0192	0.6696	0.9958		1.5297	1.5854	1.5737	1.5521	1.5956	1.541	1.5075	1.5753	1.551	1.5637		100	100	100	100
	2690			2-oleoyl-GPE (18:1)*	LC/MS neg	45455		HMDB11476			1	1	1.06	1.06	1	1.06	1		0.9726	0.8427	0.9495	0.7934	0.0579	0.0396	0.071	0.0238	0.9837	0.7236	0.0105	0.0041	0.9449	0.9958		0.8347	0.8839	0.8591	0.8343	0.8847	0.8588	0.8351	0.883	0.8596	0.8583		100	100	100	100
	2691			1-linoleoyl-GPE (18:2)*	LC/MS pos late	36600		HMDB0011507	52925130		0.91	0.92	1.04	1.06	0.92	1.05	1.01		0.1513	0.4804	0.2418	0.5379	0.5358	0.1959	0.3735	0.0861	0.0685	0.2426	0.2877	0.0658	0.8464	0.9958		1.1304	1.1896	1.2122	1.1872	1.2378	1.1093	1.0764	1.1432	1.1543	1.165		100	100	100	100
	2692			2-linoleoyl-GPE (18:2)*	LC/MS neg	36593		HMDB11477			0.95	0.94	1.07	1.06	0.95	1.07	0.99		0.4336	0.6605	0.3435	0.595	0.2819	0.1235	0.3608	0.0839	0.2397	0.3923	0.1636	0.0412	0.9059	0.9958		0.7061	0.7526	0.7494	0.7239	0.7757	0.7091	0.6887	0.7302	0.7309	0.727		100	100	100	100
	2698			1-eicosenoyl-GPE (20:1)*	LC/MS neg	62352		HMDB0011518	52925139		1	0.99	1.04	1.02	0.99	1.03	0.99		0.9811	0.8438	0.6889	0.7387	0.2258	0.1057	0.416	0.0929	0.7834	0.6743	0.1561	0.0395	0.7713	0.9958		1.643	1.6941	1.6742	1.6436	1.7052	1.6626	1.6424	1.6831	1.6735	1.6632		100	100	100	100
	2701			1-dihomo-linolenoyl-GPE (20:3n3 or 6)*	LC/MS neg	44630		HMDB0011516 HMDB0011514			1	1	1	1	1	1	1		0.9542	0.8393	0.9045	0.7748	0.9517	0.2945	0.993	0.1789	0.9096	0.7077	0.9708	0.1808	0.9609	0.9958		1.1771	1.178	1.1792	1.1782	1.1803	1.1758	1.176	1.1757	1.1781	1.1769		100	100	100	100
	2704			1-arachidonoyl-GPE (20:4n6)*	LC/MS pos late	35186		HMDB0011517	42607465		1.04	1	0.98	0.94	1.02	0.96	0.98		0.0916	0.4282	0.9858	0.7963	0.2578	0.1159	0.0071	0.0039	0.2529	0.4019	0.0079	0.0032	0.2195	0.9958		1.1315	1.083	1.0967	1.1104	1.0832	1.1173	1.153	1.0828	1.1176	1.0965		100	100	100	100
	2705			2-arachidonoyl-GPE (20:4)*	LC/MS neg	32815		HMDB0011487	53480936		1.03	1.03	0.98	0.98	1.03	0.98	1		0.1748	0.4939	0.2364	0.5363	0.3085	0.1325	0.2154	0.0558	0.1401	0.3443	0.115	0.0302	0.871	0.9958		0.4679	0.4578	0.4556	0.4601	0.4512	0.47	0.4757	0.4644	0.4633	0.4623		100	100	100	100
	2715			1-docosahexaenoyl-GPE (22:6)*	LC/MS pos late	44633					1.04	1.03	0.92	0.91	1.03	0.92	1		0.1604	0.4804	0.2715	0.561	2.6894e-05	0.0001	7.5952e-06	3.2868e-05	0.1693	0.3599	6.5853e-08	2.4782e-07	0.7247	0.9958		1.3543	1.2425	1.2768	1.3304	1.2255	1.3178	1.3786	1.2597	1.2998	1.2946		100	100	100	100
	2719			1-palmitoyl-GPS (16:0)*	LC/MS neg	46130			9547100		0.96	0.97	1.03	1.04	0.97	1.04	1.01		0.2564	0.5433	0.4196	0.6357	0.3644	0.1493	0.1993	0.0527	0.2357	0.39	0.1256	0.0327	0.7823	0.9958		3.3448	3.4622	3.4636	3.4148	3.5132	3.3433	3.2762	3.4118	3.3926	3.4133		100	100	100	100
	2720			1-stearoyl-GPS (18:0)*	LC/MS neg	45966		HMDB0061698	74819135		0.97	0.96	1.08	1.06	0.96	1.07	0.99		0.3985	0.6339	0.2242	0.5348	0.0104	0.0116	0.032	0.0127	0.2318	0.3878	0.0015	0.0008	0.7245	0.9958		3.3858	3.618	3.5633	3.4357	3.6957	3.4378	3.3366	3.542	3.5116	3.4884		100	100	100	100
	2726			1-palmitoyl-GPG (16:0)*	LC/MS neg	45970		HMDB0240601	3300276		0.95	1.01	1.06	1.12	0.98	1.09	1.03		0.4266	0.6567	0.8647	0.772	0.4112	0.1624	0.0791	0.0259	0.6574	0.6254	0.0702	0.0199	0.4946	0.9958		1.0886	1.1861	1.148	1.1174	1.1795	1.1247	1.0605	1.1927	1.1184	1.1544		95	96	93	92
	2729			1-stearoyl-GPG (18:0)	LC/MS neg	34437					0.93	0.99	1.09	1.15	0.96	1.12	1.03		0.2781	0.5572	0.8321	0.7718	0.1924	0.0933	0.0331	0.0129	0.3587	0.4636	0.0169	0.006	0.5342	0.9958		0.8657	0.9693	0.9355	0.8967	0.976	0.8971	0.8358	0.9627	0.9032	0.9291		70	79	69	80
	2733			1-linoleoyl-GPG (18:2)*	LC/MS neg	54885		HMDB0240600			0.92	0.9	1.08	1.05	0.91	1.06	0.99		0.2439	0.5369	0.1491	0.4659	0.3141	0.1338	0.4692	0.1013	0.0682	0.2426	0.2233	0.0533	0.839	0.9958		1.4007	1.4908	1.515	1.461	1.571	1.3783	1.3429	1.4146	1.4525	1.4376		90	96	88	90
	2735			1-palmitoyl-GPI (16:0)	LC/MS neg	35305		HMDB0061695	71296207		0.96	0.95	1.03	1.03	0.96	1.03	1		0.2574	0.5439	0.2222	0.5348	0.3634	0.1491	0.4166	0.0929	0.138	0.3417	0.2271	0.054	0.9443	0.9958		2.523	2.6026	2.6221	2.5794	2.6655	2.5042	2.4678	2.5412	2.5647	2.5602		100	100	100	100
	2739			1-stearoyl-GPI (18:0)	LC/MS neg	19324		HMDB0240261	71581135;42607495		0.95	0.94	1.02	1.01	0.94	1.02	0.99		0.0863	0.4272	0.0289	0.2519	0.4058	0.161	0.7438	0.1426	0.0071	0.0802	0.4133	0.0902	0.7195	0.9958		2.0964	2.1312	2.1746	2.149	2.2005	2.0545	2.045	2.064	2.1213	2.1061		100	100	100	100
	2740			2-stearoyl-GPI (18:0)*	LC/MS neg	39223		HMDB0061704	131770413		0.93	0.94	1.01	1.03	0.93	1.02	1.01		0.0285	0.2763	0.062	0.3335	0.6773	0.2303	0.439	0.0963	0.012	0.1014	0.4014	0.0881	0.7982	0.9958		2.2498	2.2949	2.3536	2.3374	2.37	2.1936	2.1654	2.2222	2.2654	2.2791		100	100	100	100
	2741			1-oleoyl-GPI (18:1)	LC/MS neg	36602		HMDB0061693	86289645		0.96	0.92	0.97	0.93	0.94	0.95	0.98		0.4783	0.6796	0.1479	0.4659	0.5381	0.1962	0.1548	0.0438	0.1746	0.3599	0.1517	0.0386	0.556	0.9958		1.4088	1.3372	1.4145	1.4367	1.3927	1.3318	1.3814	1.2839	1.387	1.3582		100	100	100	100
	2743			1-linoleoyl-GPI (18:2)*	LC/MS neg	36594		HMDB0240597	11124828		0.91	0.85	0.95	0.89	0.88	0.92	0.97		0.0939	0.4309	0.0056	0.0978	0.3554	0.146	0.0374	0.0143	0.0022	0.0376	0.0351	0.0111	0.392	0.9958		0.8984	0.8234	0.9185	0.943	0.8946	0.8054	0.856	0.7579	0.8751	0.8454		100	100	100	100
	2749			1-arachidonoyl-GPI (20:4)*	LC/MS neg	34214		HMDB0061690	121596217		0.92	0.88	0.92	0.88	0.9	0.9	0.97		0.0895	0.4282	0.0072	0.1123	0.0894	0.0534	0.0072	0.0039	0.0025	0.0419	0.0025	0.0013	0.4396	0.9958		0.851	0.766	0.851	0.8857	0.8176	0.766	0.8177	0.7176	0.8177	0.7972		100	100	100	100
	2750			2-arachidonoyl-GPI (20:4)*	LC/MS neg	38077					0.9	0.9	0.88	0.89	0.9	0.89	1		0.1527	0.4804	0.1577	0.4703	0.0965	0.0562	0.0999	0.0307	0.0474	0.2156	0.0216	0.0073	0.99	0.9963		0.6326	0.56	0.627	0.6666	0.5898	0.565	0.6003	0.5318	0.595	0.5954		88	84	82	79
	2806		Plasmalogen	1-oleyl-2-linoleoyl-GPC (O-18:1/18:2)*	LC/MS pos late	57722		HMDB0013429	24778939		0.99	0.97	0.95	0.93	0.98	0.94	0.99		0.7157	0.7749	0.3427	0.595	0.0276	0.0237	0.0035	0.0023	0.4597	0.5243	0.0006	0.0004	0.5335	0.9958		0.5964	0.5592	0.5842	0.6002	0.5685	0.5709	0.5927	0.5499	0.5805	0.5745		100	100	100	100
	2807			1-palmityl-2-palmitoyl-GPC (O-16:0/16:0)*	LC/MS pos late	57332			145911		0.97	0.97	0.98	0.98	0.97	0.98	1		0.1019	0.4315	0.0735	0.3506	0.2638	0.1175	0.188	0.0503	0.05	0.22	0.0899	0.0245	0.8826	0.9958		0.7131	0.6995	0.7183	0.7247	0.712	0.6944	0.7016	0.6872	0.7068	0.7057		100	100	100	100
	2808			1-palmityl-2-stearoyl-GPC (O-16:0/18:0)*	LC/MS pos late	55040		HMDB0013405	11803170		0.97	0.97	0.98	0.99	0.97	0.99	1		0.0227	0.2395	0.0679	0.3378	0.038	0.029	0.2088	0.0545	0.03	0.1747	0.0212	0.0072	0.5288	0.9958		0.855	0.8424	0.862	0.87	0.8539	0.8357	0.8403	0.8311	0.8471	0.8503		100	100	100	100
	2810			1-palmityl-2-linoleoyl-GPC (O-16:0/18:2)*	LC/MS pos late	53175		HMDB0011151	6443157		1.02	0.97	0.95	0.9	0.99	0.93	0.97		0.6173	0.7366	0.4467	0.6535	0.1478	0.0774	0.0031	0.0022	0.8788	0.7016	0.0025	0.0012	0.2178	0.9958		0.5613	0.5214	0.5425	0.5552	0.5302	0.5394	0.5674	0.5128	0.5485	0.5336		100	100	100	100
	2812			1-palmityl-2-arachidonoyl-GPC (O-16:0/20:4)*	LC/MS pos late	52718		HMDB0007982	10747814		1.02	1	0.95	0.93	1.01	0.94	0.99		0.6298	0.742	0.9978	0.7986	0.0087	0.01	0.0009	0.0009	0.7953	0.6743	8.5529e-05	7.3798e-05	0.5077	0.9958		0.5327	0.5007	0.5142	0.528	0.5007	0.5188	0.5375	0.5007	0.5187	0.5142		99	99	100	100
	2813			1-stearyl-2-arachidonoyl-GPC (O-18:0/20:4)*	LC/MS pos late	57333					0.98	0.96	0.94	0.93	0.97	0.94	0.99		0.5012	0.685	0.2343	0.5363	0.0052	0.0066	0.0005	0.0006	0.3123	0.4371	4.044e-05	4.0148e-05	0.5166	0.9958		0.634	0.5931	0.6227	0.641	0.605	0.6038	0.627	0.5815	0.6159	0.6105		100	100	100	100
	2814			1-stearyl-2-docosapentaenoyl-GPC (O-18:0/22:5n3)*	LC/MS pos late	57334			24779340		0.99	0.93	0.96	0.9	0.96	0.93	0.97		0.9116	0.8352	0.2964	0.5793	0.3104	0.1329	0.0202	0.0089	0.5147	0.5522	0.02	0.0068	0.315	0.9958		0.6855	0.6345	0.6726	0.688	0.6574	0.6467	0.6829	0.6123	0.6701	0.6491		99	99	99	96
	2815			1-(1-enyl-oleoyl)-2-docosahexaenoyl-GPE (P-18:1/22:6)*	LC/MS pos late	55037		HMDB0011460	52925039		1.13	1.09	0.89	0.86	1.11	0.88	0.98		0.0197	0.2305	0.0947	0.3799	0.0159	0.0157	0.0022	0.0017	0.0189	0.1301	0.0003	0.0002	0.5592	0.9958		0.5556	0.4874	0.4943	0.523	0.4672	0.5478	0.5903	0.5084	0.5251	0.5157		100	99	100	99
	2816			1-(1-enyl-palmitoyl)-2-docosahexaenoyl-GPC (P-16:0/22:6)*	LC/MS pos late	52630		HMDB0011229	53480699		1.03	1.02	0.97	0.96	1.03	0.96	1		0.4842	0.6813	0.5523	0.7057	0.1547	0.0797	0.1109	0.0334	0.4817	0.5325	0.0369	0.0116	0.8967	0.9958		0.716	0.6899	0.6935	0.7057	0.6815	0.7123	0.7264	0.6984	0.7036	0.702		90	90	90	90
	2818			1-(1-enyl-palmitoyl)-2-oleoyl-GPE (P-16:0/18:1)*	LC/MS pos late	52477		HMDB0011342	52925128		1.01	1.01	0.94	0.94	1.01	0.94	1		0.6505	0.7472	0.5777	0.712	0.0021	0.0034	0.0029	0.0021	0.5546	0.5767	7.2084e-05	6.4092e-05	0.9225	0.9958		0.4737	0.4462	0.457	0.4712	0.4432	0.4625	0.4763	0.4491	0.4595	0.46		100	100	100	100
	2819			1-(1-enyl-palmitoyl)-2-linoleoyl-GPE (P-16:0/18:2)*	LC/MS pos late	52677		HMDB0011343	52925127		0.99	1	0.91	0.93	0.99	0.92	1.01		0.7061	0.7691	0.9828	0.7962	0.0014	0.0026	0.0052	0.0032	0.835	0.6903	8.227e-05	7.1576e-05	0.7079	0.9958		0.3957	0.3645	0.3809	0.3982	0.3643	0.3786	0.3932	0.3646	0.3785	0.381		100	100	100	100
	2820			1-(1-enyl-palmitoyl)-2-palmitoyl-GPC (P-16:0/16:0)*	LC/MS pos late	52716		HMDB0011206	11146967		1	0.97	0.98	0.95	0.99	0.96	0.98		0.9406	0.8365	0.2562	0.5549	0.294	0.1275	0.0148	0.0071	0.522	0.5569	0.0152	0.0055	0.2833	0.9958		0.5892	0.5666	0.5819	0.5886	0.5754	0.5736	0.5898	0.5579	0.5825	0.573		100	100	100	100
	2821			1-(1-enyl-palmitoyl)-2-palmitoleoyl-GPC (P-16:0/16:1)*	LC/MS pos late	52713		HMDB0011207	52923882		1.05	0.96	0.96	0.88	1	0.92	0.96		0.3998	0.6339	0.4782	0.6757	0.3132	0.1338	0.0031	0.0022	0.9382	0.7141	0.0054	0.0023	0.1227	0.9958		0.6219	0.5698	0.5941	0.6066	0.5818	0.5964	0.6376	0.558	0.6091	0.5818		99	98	100	98
	2822			1-(1-enyl-palmitoyl)-2-arachidonoyl-GPE (P-16:0/20:4)*	LC/MS pos late	52673		HMDB0011352	52925126		1.04	1.02	0.91	0.9	1.03	0.9	0.99		0.3501	0.59	0.5577	0.707	0.001	0.0022	0.0003	0.0004	0.3869	0.4821	8.5089e-06	1.1769e-05	0.7232	0.9958		0.404	0.3643	0.3783	0.397	0.3604	0.3891	0.4111	0.3683	0.3849	0.3824		100	100	100	100
	2823			1-(1-enyl-palmitoyl)-2-docosahexaenoyl-GPE (P-16:0/22:6)*	LC/MS pos late	52672		HMDB0005780	5283497		1.11	1.05	0.92	0.87	1.08	0.9	0.97		0.0223	0.2383	0.2629	0.5554	0.0189	0.0178	0.0003	0.0004	0.0535	0.2203	7.3763e-05	6.5227e-05	0.2361	0.9958		0.4712	0.422	0.429	0.447	0.4117	0.4635	0.4966	0.4325	0.4522	0.4397		100	100	100	100
	2824			1-(1-enyl-palmitoyl)-2-oleoyl-GPC (P-16:0/18:1)*	LC/MS pos late	52478		HMDB0007996	34779384		1	0.97	0.99	0.96	0.98	0.97	0.98		0.9566	0.8393	0.1154	0.4167	0.5915	0.2088	0.0165	0.0077	0.3495	0.4588	0.037	0.0116	0.163	0.9958		0.7064	0.6872	0.7026	0.706	0.6992	0.6909	0.7068	0.6753	0.703	0.6905		100	100	100	100
	2827			1-(1-enyl-stearoyl)-2-oleoyl-GPE (P-18:0/18:1)	LC/MS pos late	52614		HMDB0011375	42607457		1.02	1.01	0.93	0.92	1.01	0.92	0.99		0.4778	0.6796	0.864	0.772	0.0015	0.0027	0.0002	0.0003	0.6221	0.6125	7.7003e-06	1.0835e-05	0.5552	0.9958		0.4776	0.4411	0.4559	0.4724	0.4399	0.4621	0.483	0.4422	0.4609	0.4571		100	100	100	100
	2828			1-(1-enyl-stearoyl)-2-linoleoyl-GPE (P-18:0/18:2)*	LC/MS pos late	52748		HMDB0011376			1.04	0.96	0.93	0.87	1	0.9	0.97		0.4967	0.685	0.4938	0.6837	0.0887	0.0532	0.0013	0.0011	0.9979	0.7264	0.0008	0.0005	0.2011	0.9958		0.4246	0.3829	0.4032	0.4171	0.3898	0.4032	0.4322	0.3761	0.4104	0.3961		98	99	100	100
	2831			1-(1-enyl-palmitoyl)-2-arachidonoyl-GPC (P-16:0/20:4)*	LC/MS pos late	52689		HMDB0011220			1.01	0.98	0.97	0.94	1	0.95	0.98		0.6975	0.7691	0.551	0.7054	0.143	0.0754	0.004	0.0026	0.9084	0.7076	0.0028	0.0014	0.2484	0.9958		0.5411	0.5151	0.5289	0.5373	0.5206	0.527	0.5448	0.5097	0.5326	0.5233		100	100	100	100
	2832			1-(1-enyl-palmitoyl)-2-linoleoyl-GPC (P-16:0/18:2)*	LC/MS pos late	52682		HMDB0011211	24779386		0.98	0.96	0.97	0.94	0.97	0.96	0.99		0.5801	0.7117	0.1758	0.4834	0.1972	0.095	0.0186	0.0084	0.2798	0.4154	0.0119	0.0045	0.4052	0.9958		0.6227	0.5963	0.6191	0.6284	0.6099	0.5999	0.6171	0.5831	0.6135	0.6053		100	100	100	100
	2834			1-(1-enyl-stearoyl)-2-arachidonoyl-GPC (P-18:0/20:4)	LC/MS pos late	52613		HMDB0011253	24779390		0.93	0.97	0.97	1.01	0.95	0.99	1.02		0.2116	0.5335	0.5811	0.7147	0.5008	0.1873	0.746	0.1428	0.3036	0.4316	0.8035	0.1552	0.4815	0.9958		0.526	0.5223	0.5375	0.5448	0.5304	0.511	0.5077	0.5143	0.5189	0.5294		89	88	86	88
	2836			1-(1-enyl-stearoyl)-2-arachidonoyl-GPE (P-18:0/20:4)*	LC/MS pos late	52475		HMDB0005779	9547058		1.03	1.02	0.9	0.9	1.02	0.9	1		0.4719	0.6756	0.6096	0.7201	0.0007	0.0016	0.0003	0.0004	0.4866	0.5357	6.2922e-06	9.1731e-06	0.8281	0.9958		0.453	0.4072	0.4244	0.4467	0.4033	0.4346	0.4593	0.4113	0.4304	0.4286		100	100	100	100
	2837			1-(1-enyl-stearoyl)-2-docosahexaenoyl-GPC (P-18:0/22:6)*	LC/MS pos late	52704		HMDB0011262	42607430		1.3	1.04	0.98	0.78	1.16	0.87	0.89		0.0037	0.0839	0.6397	0.7327	0.781	0.2545	0.0035	0.0023	0.0346	0.1845	0.0201	0.0068	0.0472	0.9958		0.4942	0.4322	0.4283	0.4329	0.4237	0.4987	0.5642	0.4408	0.4889	0.4369		74	74	87	76
	2839			1-(1-enyl-stearoyl)-2-docosahexaenoyl-GPE (P-18:0/22:6)*	LC/MS pos late	52476		HMDB0011394	42607458		1.07	1.05	0.89	0.87	1.06	0.88	0.99		0.1459	0.4804	0.3043	0.586	0.0016	0.0029	0.0003	0.0004	0.1573	0.355	1.29e-05	1.6145e-05	0.6696	0.9958		0.5164	0.4532	0.47	0.4991	0.4425	0.498	0.5344	0.4641	0.4863	0.4813		100	100	100	100
	2840			1-(1-enyl-stearoyl)-2-docosapentaenoyl-GPE (P-18:0/22:5n3)*	LC/MS pos late	57342		HMDB0011393	53480858		1.06	1.04	0.9	0.88	1.05	0.89	0.99		0.1568	0.4804	0.355	0.5977	0.0051	0.0066	0.001	0.001	0.169	0.3599	6.6552e-05	6.0166e-05	0.6528	0.9958		0.4361	0.3877	0.4007	0.4226	0.3799	0.4219	0.45	0.3956	0.4135	0.4089		100	100	100	100
	2842			1-(1-enyl-stearoyl)-2-linoleoyl-GPC (P-18:0/18:2)*	LC/MS pos late	52712		HMDB0011244	52923944		0.96	0.79	0.99	0.82	0.87	0.9	0.91		0.7381	0.7807	0.0566	0.3335	0.9312	0.2906	0.094	0.0291	0.1115	0.3039	0.2095	0.051	0.2558	0.9958		0.635	0.5708	0.6445	0.6478	0.6412	0.5624	0.6225	0.5081	0.6318	0.5737		90	88	92	86
	2843			1-(1-enyl-stearoyl)-2-oleoyl-GPC (P-18:0/18:1)	LC/MS pos late	52612		HMDB0011243	42607428		0.98	0.99	0.96	0.97	0.99	0.96	1.01		0.3539	0.593	0.8248	0.7718	0.0411	0.0307	0.1859	0.0499	0.4634	0.5256	0.0201	0.0068	0.5781	0.9958		0.8131	0.7836	0.8036	0.822	0.7856	0.7928	0.8042	0.7816	0.7949	0.8015		100	100	100	99
	2847		Lysoplasmalogen	1-oleyl-GPC (O-18:1)*	LC/MS pos late	64896					0.94	1.05	0.87	0.97	0.99	0.92	1.05		0.5082	0.685	0.6171	0.7208	0.0412	0.0307	0.6401	0.1281	0.9255	0.7095	0.0751	0.021	0.2454	0.9958		0.4419	0.4068	0.4256	0.4555	0.3977	0.4224	0.4288	0.4162	0.4129	0.4354		75	59	71	69
	2848			1-palmityl-GPE (O-16:0)*	LC/MS neg	55007					1	1.01	1.04	1.05	1	1.04	1.01		0.9641	0.8393	0.8136	0.7718	0.2586	0.1159	0.1484	0.0422	0.9063	0.7076	0.0731	0.0205	0.8142	0.9958		0.8614	0.8962	0.8771	0.8621	0.8924	0.8801	0.8607	0.9	0.8764	0.8808		100	100	100	100
	2849			1-palmityl-GPC (O-16:0)	LC/MS pos late	20458			3983		0.99	0.99	0.98	0.99	0.99	0.99	1		0.8555	0.8275	0.8906	0.773	0.5747	0.2059	0.6257	0.1269	0.8605	0.6986	0.4595	0.0987	0.9583	0.9958		0.5065	0.4993	0.5047	0.5086	0.5009	0.5011	0.5044	0.4978	0.5026	0.5031		98	100	99	99
	2850			1-stearyl-GPC (O-18:0)*	LC/MS pos late	52703	C04317	HMDB0011149	2733532		0.94	0.98	0.99	1.03	0.96	1.01	1.02		0.1581	0.4804	0.5878	0.7178	0.7044	0.2376	0.2802	0.0696	0.2821	0.418	0.6149	0.1249	0.303	0.9958		0.7189	0.7254	0.737	0.7406	0.7335	0.7075	0.6978	0.7173	0.7154	0.7289		99	100	99	100
	2852			1-(1-enyl-palmitoyl)-GPC (P-16:0)*	LC/MS pos late	52474		HMDB0010407	10917802		0.96	0.97	0.96	0.97	0.96	0.97	1.01		0.2472	0.5369	0.3816	0.6078	0.1654	0.0841	0.3045	0.0732	0.2374	0.39	0.0923	0.025	0.7897	0.9958		0.7811	0.7555	0.7822	0.7974	0.7673	0.7544	0.7652	0.7438	0.7662	0.7702		100	100	100	100
	2853			1-(1-enyl-palmitoyl)-GPE (P-16:0)*	LC/MS pos late	39270		HMDB0011152			0.99	0.98	1.03	1.03	0.99	1.03	1		0.6931	0.7691	0.6733	0.7387	0.3433	0.1426	0.357	0.0833	0.5643	0.5803	0.189	0.0468	0.9847	0.9958		1.3933	1.4411	1.4274	1.4032	1.4521	1.4066	1.3834	1.4302	1.4173	1.4166		100	100	100	100
	2855			1-(1-enyl-oleoyl)-GPE (P-18:1)*	LC/MS pos late	44621					1.01	1	1.07	1.06	1	1.06	0.99		0.8464	0.8272	0.9556	0.7934	0.1348	0.0724	0.2106	0.0548	0.9259	0.7095	0.0565	0.0168	0.8549	0.9958		2.0777	2.2098	2.1394	2.0685	2.2126	2.1461	2.0869	2.207	2.1488	2.1367		100	100	100	100
	2856			1-(1-enyl-stearoyl)-GPC (P-18:0)*	LC/MS pos late	52702		HMDB0013122	24779527		0.98	0.91	1.06	0.98	0.95	1.02	0.96		0.8638	0.8278	0.3298	0.5949	0.4287	0.1669	0.8311	0.1546	0.4908	0.5374	0.6805	0.1348	0.4774	0.9958		0.6851	0.7005	0.712	0.6907	0.7339	0.6741	0.6796	0.6687	0.7062	0.6796		56	62	61	60
	2857			1-(1-enyl-stearoyl)-GPE (P-18:0)*	LC/MS pos late	39271		HMDB0240598			0.98	0.99	1.03	1.04	0.98	1.04	1		0.594	0.7203	0.7023	0.7421	0.3379	0.141	0.2645	0.0667	0.5512	0.5758	0.1468	0.0375	0.9082	0.9958		1.9286	1.9962	1.978	1.9469	2.0097	1.9463	1.9105	1.9827	1.9595	1.9647		100	100	100	100
	2859			1-(1-enyl-oleoyl)-2-linoleoyl-GPE (P-18:1/18:2)*	LC/MS pos late	54999		HMDB0011409	53480869		1.09	1.07	0.89	0.87	1.08	0.88	0.99		0.2299	0.5369	0.384	0.6078	0.0344	0.0271	0.0111	0.0055	0.2471	0.3976	0.0017	0.0009	0.7215	0.9958		0.3265	0.2882	0.2951	0.3121	0.279	0.3189	0.3416	0.2977	0.3087	0.3048		95	93	94	97
	2861		Glycerolipid Metabolism	glycerol	LC/MS neg	15122	C00116	HMDB0000131	753		0.82	0.93	0.92	1.05	0.87	0.98	1.07		0.0098	0.1659	0.3292	0.5949	0.2847	0.1245	0.5176	0.1095	0.0125	0.1031	0.7615	0.1476	0.2267	0.9958		2.7738	2.7303	2.9453	3.0645	2.8308	2.5713	2.5106	2.6334	2.6659	2.8408		100	100	100	100
	2862			glycerol 3-phosphate	LC/MS pos early	43847	C0093	HMDB0000126	754		1.07	1.11	1.01	1.04	1.09	1.03	1.01		0.1591	0.4804	0.0538	0.3311	0.7107	0.2386	0.2146	0.0557	0.0699	0.2447	0.2547	0.0597	0.5308	0.9958		4.5661	4.6883	4.4325	4.4059	4.4592	4.8296	4.732	4.9291	4.5936	4.6602		100	100	100	100
	2867			glycerophosphoglycerol	LC/MS polar	48857	C03274	HMDB0240316	54575349		0.92	0.92	0.98	0.99	0.92	0.98	1		0.0071	0.1418	0.0132	0.1586	0.471	0.1786	0.633	0.1275	0.0005	0.0106	0.3978	0.0876	0.8623	0.9958		2.1948	2.154	2.2683	2.2941	2.2428	2.0841	2.0997	2.0686	2.1701	2.1784		100	100	100	100
	2871		Monoacylglycerol	1-palmitoylglycerol (16:0)	LC/MS neg	21127		HMDB0011564	14900		0.96	0.92	1.18	1.12	0.94	1.15	0.98		0.5891	0.7172	0.2163	0.5337	0.0177	0.0169	0.0846	0.0269	0.2104	0.3782	0.0047	0.0021	0.6169	0.9958		1.1662	1.3413	1.2883	1.1872	1.398	1.2142	1.1455	1.287	1.2654	1.2361		100	100	100	100
	2872			1-palmitoleoylglycerol (16:1)*	LC/MS neg	52431		HMDB0011565			0.96	1.01	1.24	1.32	0.99	1.28	1.03		0.5692	0.703	0.8532	0.772	0.0019	0.0032	0.0002	0.0003	0.8166	0.6824	9.2409e-06	1.2158e-05	0.5073	0.9958		4.1755	5.3395	4.7575	4.2698	5.301	4.6862	4.0832	5.3783	4.6524	4.7921		98	100	99	100
	2875			1-oleoylglycerol (18:1)	LC/MS neg	21184		HMDB0011567	5283468		0.95	0.97	1.34	1.37	0.96	1.36	1.01		0.5506	0.6945	0.7346	0.7558	0.0006	0.0016	0.0003	0.0004	0.5086	0.5472	3.6034e-06	5.8977e-06	0.8547	0.9958		3.6069	4.8949	4.2809	3.6938	4.9614	4.1242	3.522	4.8292	4.1802	4.2235		100	100	100	100
	2876			1-linoleoylglycerol (18:2)	LC/MS neg	27447		HMDB0011568	5283469		0.95	0.98	1.37	1.41	0.96	1.39	1.02		0.5204	0.685	0.7706	0.7651	0.0007	0.0016	0.0003	0.0004	0.5332	0.5644	5.8993e-06	8.6785e-06	0.7948	0.9958		2.3959	3.3254	2.879	2.4621	3.3666	2.7673	2.3315	3.2846	2.8016	2.8438		100	100	100	100
	2881			1-dihomo-linolenylglycerol (20:3)	LC/MS neg	48341		HMDB0011577			1.08	1.12	1.22	1.26	1.1	1.24	1.02		0.38	0.6144	0.1999	0.508	0.0051	0.0066	0.0013	0.0011	0.2135	0.3789	7.6554e-05	6.7326e-05	0.6948	0.9958		3.5623	4.4219	3.7868	3.4297	4.1811	4.1598	3.7001	4.6765	3.9333	4.0049		99	100	100	100
	2882			1-arachidonylglycerol (20:4)	LC/MS neg	34397	C13857	HMDB11578	16019980;5282281		1.09	1.11	1.22	1.23	1.1	1.22	1.01		0.293	0.5583	0.2256	0.5361	0.0113	0.0124	0.0072	0.0039	0.1724	0.3599	0.0005	0.0003	0.8903	0.9958		3.9895	4.8821	4.2054	3.8149	4.6358	4.6315	4.1721	5.1415	4.3979	4.4288		100	100	100	100
	2891			2-oleoylglycerol (18:1)	LC/MS neg	21232		HMDB0011537	5319879		0.97	0.95	1.3	1.29	0.96	1.3	0.99		0.6464	0.7472	0.541	0.7003	0.0013	0.0025	0.002	0.0016	0.4501	0.519	2.544e-05	2.7629e-05	0.9137	0.9958		1.364	1.7679	1.585	1.3881	1.8099	1.5213	1.3402	1.7269	1.5574	1.5483		100	100	100	100
	2892			2-linoleoylglycerol (18:2)	LC/MS neg	32506		HMDB0011538	5365676		0.96	0.97	1.35	1.36	0.97	1.36	1.01		0.6585	0.7499	0.7664	0.7651	0.001	0.0021	0.0007	0.0007	0.6283	0.6157	1.4488e-05	1.7627e-05	0.9125	0.9958		0.9876	1.3393	1.1685	1.0066	1.3565	1.132	0.969	1.3223	1.1465	1.1537		100	100	98	100
	2927		Diacylglycerol	palmitoyl-linoleoyl-glycerol (16:0/18:2) [2]*	LC/MS pos late	52634		HMDB0007103	131801744		0.88	0.93	1.14	1.21	0.91	1.17	1.03		0.2668	0.5479	0.5596	0.707	0.2442	0.1112	0.0888	0.0278	0.2735	0.411	0.0466	0.0142	0.6853	0.9958		0.149	0.1746	0.1695	0.1589	0.1807	0.1535	0.1396	0.1688	0.1588	0.1638		46	56	41	50
	2946			oleoyl-linoleoyl-glycerol (18:1/18:2) [1]	LC/MS pos late	46798		HMDB0007219	14275396		0.83	0.85	1.3	1.34	0.84	1.32	1.01		0.2201	0.5335	0.2929	0.5793	0.0897	0.0535	0.0622	0.0215	0.1103	0.3027	0.0136	0.005	0.8991	0.9958		0.2635	0.3487	0.3312	0.2899	0.3783	0.2775	0.2396	0.3214	0.3011	0.3052		60	70	51	60
	2947			oleoyl-linoleoyl-glycerol (18:1/18:2) [2]	LC/MS pos late	46799		HMDB0007219	71433693		0.9	0.8	1.53	1.36	0.85	1.44	0.94		0.5225	0.685	0.1636	0.4731	0.0096	0.0109	0.0579	0.0202	0.1523	0.3546	0.0021	0.0011	0.5864	0.9958		0.1258	0.1812	0.1636	0.1323	0.2023	0.1393	0.1196	0.1622	0.1556	0.1465		88	97	88	91
	2951			linoleoyl-linoleoyl-glycerol (18:2/18:2) [1]*	LC/MS pos late	54968		HMDB0007248	9543729		0.98	0.96	1.27	1.24	0.97	1.26	0.99		0.8909	0.8305	0.7543	0.759	0.0619	0.0413	0.0885	0.0277	0.7604	0.6683	0.0143	0.0052	0.8981	0.9958		0.1806	0.2269	0.2053	0.1822	0.2314	0.1995	0.179	0.2224	0.2036	0.2013		31	47	36	49
	2952			linoleoyl-linoleoyl-glycerol (18:2/18:2) [2]*	LC/MS pos late	54969		HMDB0007248	9543729		0.97	0.8	1.78	1.46	0.88	1.61	0.91		0.8795	0.8278	0.2407	0.5379	0.0038	0.0053	0.0445	0.0166	0.3757	0.4757	0.0009	0.0005	0.4502	0.9958		0.0467	0.0754	0.0632	0.0474	0.0844	0.0557	0.0461	0.0675	0.0623	0.0565		48	74	54	63
	2988		Galactosyl Glycerolipids	galactosylglycerol	LC/MS neg	57345	C05401	HMDB0006790	16048618		1.02	0.97	1.09	1.03	0.99	1.06	0.98		0.3743	0.6116	0.1003	0.3945	0.0002	0.0006	0.0879	0.0276	0.5927	0.5952	0.0002	0.0001	0.0733	0.9958		0.9917	1.0503	1.0244	0.9833	1.0672	1.0167	1.0001	1.0336	1.0331	1.0081		100	100	100	99
	3020		Sphingolipid Synthesis	sphinganine	LC/MS pos late	17769	C00836	HMDB0000269	3126		1.03	1.08	0.92	0.96	1.05	0.94	1.03		0.7486	0.7886	0.3403	0.595	0.272	0.1202	0.6397	0.1281	0.368	0.4714	0.269	0.0622	0.6519	0.9958		0.1113	0.1045	0.1051	0.1099	0.1006	0.1106	0.1127	0.1086	0.1065	0.1092		51	51	56	50
	3021			sphinganine-1-phosphate	LC/MS pos late	52605		HMDB0001383	520		1.03	0.99	1.05	1.01	1.01	1.03	0.98		0.314	0.5675	0.7132	0.7446	0.0325	0.0261	0.5657	0.1173	0.6925	0.6411	0.0551	0.0165	0.2446	0.9958		0.5523	0.5689	0.5582	0.5452	0.5716	0.5629	0.5595	0.5663	0.5655	0.5556		100	100	100	100
	3029		Dihydroceramides	N-palmitoyl-sphinganine (d18:0/16:0)	LC/MS pos late	52604		HMDB11760	5283572		1.01	1.04	1.03	1.06	1.02	1.04	1.02		0.8758	0.8278	0.4146	0.6357	0.5909	0.2088	0.2341	0.0601	0.4916	0.5374	0.2233	0.0533	0.6396	0.9958		0.6112	0.6378	0.6169	0.6088	0.6251	0.6319	0.6135	0.6508	0.6193	0.6295		97	97	96	100
	3041		Ceramides	N-palmitoyl-sphingosine (d18:1/16:0)	LC/MS pos late	44877		HMDB0004949	5283564		1.03	1.02	1.02	1	1.02	1.01	0.99		0.192	0.5038	0.5205	0.6956	0.4334	0.1682	0.9588	0.1748	0.2462	0.3976	0.6034	0.1231	0.5539	0.9958		0.8182	0.8242	0.8113	0.8049	0.8177	0.8313	0.8317	0.8308	0.8247	0.8177		100	100	100	100
	3045			N-stearoyl-sphingosine (d18:1/18:0)*	LC/MS pos late	54979		HMDB0004950	5283565		1.02	0.99	0.97	0.94	1.01	0.96	0.98		0.4965	0.685	0.7256	0.7531	0.305	0.1314	0.0199	0.0089	0.8479	0.6948	0.0195	0.0067	0.3168	0.9958		0.7106	0.6795	0.6928	0.7021	0.6837	0.6969	0.7192	0.6753	0.7012	0.6886		98	97	98	97
	3051			N-palmitoyl-sphingadienine (d18:2/16:0)*	LC/MS pos late	57416		HMDB0240686			1.07	1.06	1.02	1.02	1.07	1.02	1		0.1822	0.494	0.2214	0.5348	0.5815	0.2076	0.6732	0.1319	0.117	0.3091	0.4925	0.1049	0.9266	0.9958		1.0585	1.0813	1.0364	1.024	1.049	1.1043	1.0942	1.1146	1.0714	1.0683		100	99	100	100
	3052			N-stearoyl-sphingadienine (d18:2/18:0)*	LC/MS pos late	57417		HMDB0240362	132282053		1.03	1.07	0.98	1.01	1.05	1	1.02		0.523	0.685	0.1897	0.5003	0.6469	0.2228	0.7596	0.1449	0.2203	0.3827	0.914	0.1726	0.5895	0.9958		0.766	0.7635	0.7467	0.7542	0.7393	0.7833	0.778	0.7885	0.7584	0.7712		97	96	97	97
	3072			ceramide (d18:2/24:1, d18:1/24:2)*	LC/MS pos late	57443		HMDB0240679 HMDB0240680			1.01	1.01	0.97	0.97	1.01	0.97	1		0.6287	0.742	0.5172	0.6955	0.0353	0.0273	0.0537	0.0193	0.4924	0.5374	0.006	0.0025	0.8878	0.9958		0.5851	0.5682	0.5738	0.5827	0.5651	0.5793	0.5875	0.5713	0.5762	0.577		100	100	100	100
	3078		Hexosylceramides (HCER)	glycosyl-N-palmitoyl-sphingosine (d18:1/16:0)	LC/MS pos late	53013					0.99	0.98	0.98	0.97	0.98	0.98	0.99		0.551	0.6945	0.1579	0.4703	0.1255	0.0682	0.0066	0.0038	0.2687	0.4102	0.0036	0.0017	0.337	0.9958		0.6823	0.6673	0.6803	0.6855	0.675	0.6693	0.6791	0.6597	0.6771	0.6725		100	100	100	100
	3108		Lactosylceramides (LCER)	lactosyl-N-palmitoyl-sphingosine (d18:1/16:0)	LC/MS pos late	53010		HMDB0006750	53477895		0.96	0.96	1.04	1.04	0.96	1.04	1		0.1535	0.4804	0.1684	0.4767	0.068	0.0437	0.0575	0.0202	0.1257	0.3226	0.0108	0.0041	0.9533	0.9958		0.6654	0.69	0.6918	0.6797	0.7042	0.6637	0.6515	0.6761	0.6773	0.6779		100	100	100	100
	3112			lactosyl-N-nervonoyl-sphingosine (d18:1/24:1)*	LC/MS pos late	57370		HMDB0004872			0.94	0.95	1.08	1.09	0.94	1.08	1.01		0.1679	0.483	0.264	0.5554	0.0448	0.0325	0.0205	0.009	0.1513	0.3546	0.0034	0.0016	0.7997	0.9958		0.6238	0.6755	0.6682	0.6441	0.6932	0.6306	0.6041	0.6583	0.6471	0.6512		100	100	100	100
	3119		Dihydrosphingomyelins	myristoyl dihydrosphingomyelin (d18:0/14:0)*	LC/MS pos late	57365		HMDB0012085	44260138		1.03	1.02	0.99	0.98	1.03	0.98	1		0.1603	0.4804	0.3105	0.586	0.3209	0.1359	0.1054	0.0321	0.1868	0.3664	0.0686	0.0195	0.6404	0.9958		1.2742	1.2504	1.2448	1.2536	1.236	1.28	1.2951	1.265	1.2652	1.2593		100	100	100	100
	3120			palmitoyl dihydrosphingomyelin (d18:0/16:0)*	LC/MS pos late	52434		HMDB0010168	9939965		1	1	0.97	0.97	1	0.97	1		0.7982	0.8062	0.8297	0.7718	0.0311	0.0255	0.0276	0.0115	0.7853	0.6743	0.0032	0.0015	0.9686	0.9958		0.7858	0.7657	0.7743	0.7842	0.7645	0.7771	0.7873	0.767	0.7758	0.7756		100	100	100	100
	3121			behenoyl dihydrosphingomyelin (d18:0/22:0)*	LC/MS pos late	57331		HMDB0012091	44260132		1.04	1.02	0.97	0.95	1.03	0.96	0.99		0.0369	0.309	0.297	0.5793	0.033	0.0263	0.0004	0.0005	0.0868	0.2725	0.0001	0.0001	0.2071	0.9958		1.0073	0.9679	0.9715	0.9854	0.9578	1.0035	1.0296	0.9781	0.9931	0.9817		100	100	100	100
	3122			sphingomyelin (d18:0/18:0, d19:0/17:0)*	LC/MS pos late	57473		HMDB0012087	44260130		1.02	1	0.96	0.95	1.01	0.95	0.99		0.4642	0.6685	0.868	0.7729	0.0014	0.0026	3.5609e-05	8.4138e-05	0.6393	0.6185	2.4286e-06	4.1809e-06	0.3182	0.9958		0.6569	0.6266	0.6376	0.6503	0.6252	0.6455	0.6635	0.628	0.6441	0.639		100	100	100	100
	3123			sphingomyelin (d18:0/20:0, d16:0/22:0)*	LC/MS pos late	57476		HMDB0012090			1.02	1.01	0.95	0.94	1.02	0.94	1		0.5646	0.7009	0.7097	0.7446	0.0052	0.0066	0.0019	0.0015	0.613	0.6101	0.0001	8.8315e-05	0.7763	0.9958		1.0323	0.9752	0.9952	1.0221	0.969	1.0115	1.0425	0.9814	1.0051	1.0015		100	100	100	100
	3124		Sphingomyelins	palmitoyl sphingomyelin (d18:1/16:0)	LC/MS pos late	37506		HMDB0010169	9939941		1	0.99	1	0.99	1	0.99	1		0.8561	0.8275	0.6222	0.7219	0.7335	0.2444	0.1719	0.0472	0.8616	0.6986	0.2272	0.054	0.4593	0.9958		0.8495	0.8445	0.8477	0.8486	0.8467	0.8463	0.8503	0.8424	0.8485	0.8455		100	100	100	100
	3125			hydroxypalmitoyl sphingomyelin (d18:1/16:0(OH))**	LC/MS pos late	62851					0.99	0.97	0.98	0.97	0.98	0.98	0.99		0.5128	0.685	0.2364	0.5363	0.2391	0.11	0.0512	0.0186	0.3068	0.4333	0.0301	0.0097	0.5555	0.9958		0.8264	0.8077	0.8252	0.8323	0.8183	0.8088	0.8205	0.7972	0.8194	0.8145		100	100	100	100
	3126			stearoyl sphingomyelin (d18:1/18:0)	LC/MS pos late	19503	C00550	HMDB0001348	6453725		0.99	0.99	0.98	0.98	0.99	0.98	1		0.5048	0.685	0.5179	0.6955	0.014	0.0146	0.0158	0.0075	0.4947	0.5389	0.0011	0.0006	0.9712	0.9958		0.8469	0.8289	0.8434	0.8526	0.8344	0.8323	0.8412	0.8235	0.8378	0.8379		100	100	100	100
	3127			behenoyl sphingomyelin (d18:1/22:0)*	LC/MS pos late	48492		HMDB0012103	44260125		0.99	0.99	0.96	0.96	0.99	0.96	1		0.7167	0.7749	0.5498	0.7051	0.0051	0.0066	0.0023	0.0018	0.5793	0.5893	0.0001	9.5755e-05	0.8184	0.9958		1.0588	1.017	1.042	1.0621	1.0222	1.0334	1.0555	1.0117	1.0387	1.0366		100	100	100	100
	3128			tricosanoyl sphingomyelin (d18:1/23:0)*	LC/MS pos late	52436		HMDB0012105			0.99	0.99	0.95	0.95	0.99	0.95	1		0.7606	0.7937	0.6849	0.7387	0.0112	0.0123	0.0083	0.0044	0.6699	0.6293	0.0006	0.0004	0.9288	0.9958		1.2038	1.1436	1.1781	1.208	1.149	1.1686	1.1996	1.1383	1.174	1.1727		100	100	100	100
	3129			lignoceroyl sphingomyelin (d18:1/24:0)	LC/MS pos late	57330		HMDB0011697			1	1.01	0.98	0.98	1.01	0.98	1		0.7498	0.7886	0.4987	0.6871	0.0213	0.0194	0.0612	0.0212	0.5656	0.5803	0.0045	0.002	0.7268	0.9958		0.9728	0.9533	0.9599	0.9709	0.9491	0.9661	0.9748	0.9574	0.9619	0.9641		100	100	100	100
	3130			sphingomyelin (d18:2/18:1)*	LC/MS pos late	57474		HMDB0001348	52931155		0.98	0.98	0.96	0.95	0.98	0.96	1		0.6523	0.7472	0.5338	0.7	0.0872	0.0529	0.0489	0.018	0.5566	0.5767	0.0117	0.0045	0.8384	0.9958		0.8028	0.7685	0.7935	0.8097	0.7777	0.7775	0.796	0.7594	0.7868	0.7842		100	100	100	99
	3131			sphingomyelin (d18:2/23:1)*	LC/MS pos late	57482		HMDB0240668			0.97	0.97	0.96	0.96	0.97	0.96	1		0.208	0.5324	0.2095	0.523	0.0044	0.006	0.0045	0.0029	0.1872	0.3664	0.0002	0.0001	0.9945	0.9963		0.785	0.7562	0.7829	0.7977	0.7683	0.7582	0.7725	0.7442	0.7704	0.7705		100	100	100	100
	3132			sphingomyelin (d18:2/24:2)*	LC/MS pos late	57479		HMDB0240644			0.96	0.95	0.97	0.96	0.95	0.97	1		0.083	0.4272	0.065	0.335	0.0583	0.0396	0.0392	0.0149	0.053	0.2203	0.007	0.0029	0.8923	0.9958		0.5491	0.5306	0.5525	0.5616	0.5436	0.5273	0.5368	0.5179	0.5402	0.5393		100	100	100	100
	3133			sphingomyelin (d17:1/14:0, d16:1/15:0)*	LC/MS pos late	62152					0.98	0.99	0.97	0.99	0.99	0.98	1.01		0.2766	0.5558	0.7959	0.7693	0.0965	0.0562	0.496	0.1061	0.4153	0.5007	0.0998	0.0269	0.4699	0.9958		1.6878	1.6552	1.6827	1.7063	1.6595	1.6602	1.6694	1.651	1.6644	1.6784		100	100	100	100
	3134			sphingomyelin (d18:1/14:0, d16:1/16:0)*	LC/MS pos late	42463		HMDB0012097	11433862		1.01	1	0.98	0.97	1	0.98	1		0.7119	0.7742	0.8704	0.773	0.1159	0.0639	0.0284	0.0116	0.9029	0.7076	0.0099	0.0039	0.6249	0.9958		1.3248	1.2939	1.3082	1.321	1.2955	1.3103	1.3287	1.2922	1.312	1.3065		100	100	100	100
	3135			sphingomyelin (d18:2/14:0, d18:1/14:1)*	LC/MS pos late	47154		HMDB0240637 HMDB0240612			0.98	0.98	0.96	0.97	0.98	0.97	1		0.4019	0.6358	0.5768	0.712	0.021	0.0193	0.0626	0.0215	0.451	0.519	0.0046	0.002	0.7179	0.9958		1.3593	1.3128	1.3492	1.3757	1.3232	1.3225	1.343	1.3023	1.3331	1.3385		100	100	100	100
	3136			sphingomyelin (d17:1/16:0, d18:1/15:0, d16:1/17:0)*	LC/MS pos late	52433		HMDB0240608 HMDB0240617			1.01	1	0.98	0.97	1	0.98	1		0.6957	0.7691	0.9077	0.7756	0.0388	0.0293	0.0148	0.0071	0.7781	0.6743	0.0023	0.0012	0.7583	0.9958		1.0488	1.0241	1.0343	1.0455	1.0231	1.0384	1.052	1.025	1.0375	1.0352		100	100	100	100
	3137			sphingomyelin (d17:2/16:0, d18:2/15:0)*	LC/MS pos late	57483		HMDB0240677			0.95	0.98	0.96	0.99	0.97	0.98	1.01		0.1195	0.452	0.4199	0.6357	0.2241	0.1052	0.6506	0.1288	0.1158	0.3091	0.2393	0.0564	0.5819	0.9958		1.2401	1.2098	1.2467	1.2694	1.2243	1.2034	1.2114	1.1954	1.2178	1.2319		99	100	98	98
	3138			sphingomyelin (d18:2/16:0, d18:1/16:1)*	LC/MS pos late	42459		HMDB0240613 HMDB0240638			0.99	0.98	0.97	0.96	0.98	0.97	0.99		0.5397	0.6945	0.2237	0.5348	0.0829	0.0509	0.0132	0.0064	0.2952	0.4261	0.0041	0.0019	0.5454	0.9958		0.8447	0.8183	0.8391	0.8499	0.8284	0.8239	0.8396	0.8084	0.834	0.8289		100	100	100	100
	3139			sphingomyelin (d18:1/17:0, d17:1/18:0, d19:1/16:0)	LC/MS pos late	52615		HMDB0240609 HMDB0240622 HMDB0240620	46891763		0.99	0.99	0.97	0.97	0.99	0.97	1		0.7789	0.7999	0.7964	0.7693	0.0401	0.03	0.0434	0.0163	0.7664	0.6722	0.0056	0.0024	0.979	0.9958		0.9052	0.8812	0.8956	0.9078	0.8836	0.8907	0.9026	0.8789	0.893	0.8932		100	100	100	100
	3140			sphingomyelin (d18:1/18:1, d18:2/18:0)	LC/MS pos late	37529		HMDB0012101	6443882		1	0.99	0.98	0.98	0.99	0.98	1		0.8473	0.8272	0.5295	0.6989	0.1114	0.0622	0.0191	0.0086	0.6601	0.6257	0.0071	0.0029	0.5489	0.9958		0.824	0.8074	0.8189	0.8255	0.8123	0.8125	0.8225	0.8026	0.8174	0.8139		100	100	100	100
	3141			sphingomyelin (d18:1/19:0, d19:1/18:0)*	LC/MS pos late	57475					0.98	0.97	0.96	0.96	0.97	0.96	1		0.4161	0.6515	0.3497	0.5977	0.016	0.0157	0.0088	0.0045	0.3558	0.4622	0.0008	0.0005	0.8551	0.9958		1.067	1.0254	1.06	1.0802	1.0402	1.0322	1.0539	1.0109	1.047	1.045		100	100	100	100
	3142			sphingomyelin (d18:1/20:0, d16:1/22:0)*	LC/MS pos late	48490		HMDB0012102	44260124		0.99	0.97	0.96	0.94	0.98	0.95	0.99		0.785	0.8018	0.2668	0.5554	0.0168	0.0163	0.0009	0.0009	0.4267	0.5059	0.0002	0.0001	0.4025	0.9958		1.2122	1.1478	1.1896	1.2162	1.1636	1.1696	1.2082	1.1322	1.1857	1.1735		100	100	100	100
	3143			sphingomyelin (d18:1/20:1, d18:2/20:0)*	LC/MS pos late	48491		HMDB0240610 HMDB0240632			0.97	0.97	0.97	0.97	0.97	0.97	1		0.2308	0.5369	0.2411	0.5379	0.0052	0.0066	0.0061	0.0036	0.2188	0.3812	0.0002	0.0002	0.9625	0.9958		0.895	0.8686	0.8944	0.908	0.8809	0.8693	0.8822	0.8565	0.8816	0.8819		100	100	100	100
	3144			sphingomyelin (d18:1/20:2, d18:2/20:1, d16:1/22:2)*	LC/MS pos late	57481					0.93	1.02	0.85	0.93	0.97	0.89	1.05		0.2657	0.5479	0.7853	0.7693	0.0025	0.0038	0.1569	0.044	0.6202	0.6125	0.0022	0.0011	0.1873	0.9958		0.6414	0.5708	0.6137	0.6657	0.5657	0.5966	0.618	0.576	0.5913	0.6192		78	71	76	71
	3145			sphingomyelin (d18:1/21:0, d17:1/22:0, d16:1/23:0)*	LC/MS pos late	52495		HMDB0240621 HMDB0240611 HMDB0240619			0.99	0.97	0.95	0.94	0.98	0.94	0.99		0.781	0.8003	0.2961	0.5793	0.0176	0.0169	0.0014	0.0012	0.4437	0.5171	0.0002	0.0002	0.4552	0.9958		1.5282	1.4431	1.4978	1.5336	1.4628	1.4724	1.5227	1.4238	1.4925	1.4777		100	100	100	100
	3146			sphingomyelin (d18:2/21:0, d16:2/23:0)*	LC/MS pos late	57480		HMDB0240676			0.94	0.95	0.95	0.97	0.94	0.96	1.01		0.0352	0.3064	0.1032	0.4	0.0075	0.0089	0.0618	0.0214	0.0479	0.2156	0.0021	0.0011	0.5024	0.9958		1.0704	1.0271	1.0793	1.1063	1.0529	1.0187	1.0357	1.002	1.0443	1.0528		100	100	100	100
	3147			sphingomyelin (d18:1/22:1, d18:2/22:0, d16:1/24:1)*	LC/MS pos late	48493		HMDB0012104			0.98	0.97	0.96	0.95	0.98	0.96	0.99		0.4471	0.6631	0.1952	0.506	0.0112	0.0123	0.0012	0.0011	0.2597	0.4021	0.0001	0.0001	0.526	0.9958		1.0836	1.0375	1.0726	1.0928	1.0528	1.0481	1.0745	1.0224	1.0636	1.057		100	100	100	100
	3148			sphingomyelin (d18:1/22:2, d18:2/22:1, d16:1/24:2)*	LC/MS pos late	57477		HMDB0240672 HMDB0240670 HMDB0240669			0.97	0.97	0.98	0.98	0.97	0.98	1		0.2273	0.5369	0.2177	0.5337	0.0827	0.0509	0.0748	0.0248	0.1957	0.3741	0.0158	0.0057	0.971	0.9958		0.7769	0.7593	0.7795	0.7884	0.7708	0.7567	0.7656	0.748	0.7682	0.7679		100	100	100	100
	3149			sphingomyelin (d18:2/23:0, d18:1/23:1, d17:1/24:1)*	LC/MS pos late	52435		HMDB0240634 HMDB0011696 HMDB0240614	134757653		0.97	0.97	0.95	0.95	0.97	0.95	1		0.1767	0.494	0.168	0.4767	0.0012	0.0024	0.0011	0.001	0.1385	0.3417	2.3517e-05	2.5888e-05	0.9732	0.9958		1.0918	1.0368	1.0808	1.1089	1.0534	1.0472	1.0748	1.0204	1.0641	1.0637		100	100	100	100
	3150			sphingomyelin (d18:1/24:1, d18:2/24:0)*	LC/MS pos late	47153		HMDB0012107	44260126		0.99	0.99	0.97	0.97	0.99	0.97	1		0.5031	0.685	0.3396	0.595	0.012	0.013	0.004	0.0026	0.3697	0.4716	0.0003	0.0002	0.7445	0.9958		0.8848	0.8606	0.878	0.8893	0.8669	0.8673	0.8804	0.8545	0.8736	0.8717		100	100	100	100
	3151			sphingomyelin (d18:2/24:1, d18:1/24:2)*	LC/MS pos late	52437		HMDB0240636 HMDB0240615	85336023		0.98	0.97	0.97	0.97	0.97	0.97	1		0.1993	0.5175	0.1357	0.4501	0.0058	0.0071	0.0019	0.0015	0.1436	0.3497	0.0001	9.3639e-05	0.7539	0.9958		0.7222	0.6996	0.7206	0.7313	0.71	0.7011	0.7131	0.6893	0.7116	0.71		100	100	100	100
	3152			sphingomyelin (d18:1/25:0, d19:0/24:1, d20:1/23:0, d19:1/24:0)*	LC/MS pos late	57478		HMDB0240671 HMDB0240675 HMDB0240673 HMDB0240674			0.97	1.04	0.9	0.96	1	0.93	1.03		0.7557	0.7931	0.6846	0.7387	0.1704	0.0858	0.5922	0.1217	0.9534	0.7167	0.1793	0.0447	0.544	0.9958		1.0038	0.9314	0.9648	1.0184	0.9141	0.9691	0.9894	0.9492	0.951	0.9832		85	81	82	81
	3155		Ceramide PEs	palmitoyl-sphingosine-phosphoethanolamine (d18:1/16:0)	LC/MS pos late	62984					0.98	0.95	0.98	0.95	0.97	0.96	0.99		0.5446	0.6945	0.1602	0.4715	0.2041	0.0974	0.0118	0.0058	0.2724	0.4102	0.0088	0.0035	0.3254	0.9958		0.5878	0.5657	0.5863	0.5937	0.5791	0.5671	0.5821	0.5526	0.5806	0.5728		98	99	100	99
	3182		Sphingosines	sphingosine 1-phosphate	LC/MS pos late	34445	C06124	HMDB0000277	5283560		1	0.98	1	0.98	0.99	0.99	0.99		0.92	0.8359	0.4784	0.6757	0.9106	0.2872	0.4335	0.0956	0.6038	0.6039	0.5259	0.1104	0.6334	0.9958		0.7191	0.7124	0.7191	0.7199	0.7183	0.7124	0.7183	0.7065	0.7183	0.7132		100	100	100	100
	3196		Mevalonate Metabolism	3-hydroxy-3-methylglutarate	LC/MS polar	531	C03761	HMDB0000355	1662;5459993		0.93	1.01	1.18	1.27	0.97	1.22	1.04		0.1121	0.4492	0.9033	0.7748	0.0011	0.0023	6.0371e-06	2.7869e-05	0.2939	0.4261	3.1891e-07	8.3236e-07	0.2237	0.9958		0.8626	1.0562	0.9711	0.8954	1.0533	0.9382	0.831	1.0592	0.9356	0.9738		100	100	100	100
	3213		Sterol	cholesterol	LC/MS pos late	63	C00187	HMDB0000067	6432564;11025495;5997		0.99	0.97	0.95	0.94	0.98	0.94	0.99		0.5048	0.685	0.1389	0.4521	0.0142	0.0147	0.0013	0.0011	0.1952	0.3741	0.0002	0.0001	0.481	0.9958		0.8568	0.8091	0.8426	0.8631	0.8226	0.8228	0.8506	0.7959	0.8365	0.8288		100	100	100	100
	3214			cholesterol sulfate	LC/MS polar	35324	C18043	HMDB00653 HMDB0000653	65076		1.03	1.03	0.99	0.99	1.03	0.99	1		0.1567	0.4804	0.085	0.3678	0.3244	0.1367	0.6291	0.1269	0.087	0.2725	0.3008	0.0687	0.7179	0.9958		0.8082	0.801	0.7928	0.7975	0.788	0.8165	0.8189	0.8142	0.8033	0.8058		100	100	100	100
	3227			7alpha-hydroxy-3-oxo-4-cholestenoate (7-Hoca)	LC/MS neg	36776	C17337	HMDB0012458	3081085		0.94	0.89	0.78	0.74	0.92	0.76	0.97		0.327	0.579	0.0651	0.335	5.8695e-05	0.0003	4.0933e-06	2.1416e-05	0.088	0.2725	7.2328e-08	2.6601e-07	0.4602	0.9958		0.7761	0.5899	0.706	0.799	0.6239	0.6484	0.7538	0.5577	0.6858	0.6675		100	100	100	100
	3230			3beta-hydroxy-5-cholestenoate	LC/MS neg	54805	C17333	HMDB0012453	165511		0.89	0.87	0.89	0.87	0.88	0.88	0.99		0.0423	0.3179	0.013	0.1586	0.0142	0.0147	0.0032	0.0022	0.011	0.1007	0.0003	0.0002	0.6593	0.9958		0.8726	0.7658	0.8704	0.9227	0.8211	0.7677	0.8253	0.7142	0.8232	0.8118		100	100	100	100
	3240			4-cholesten-3-one	LC/MS pos late	38125	C00599	HMDB0000921	91477		0.89	0.92	1.03	1.06	0.91	1.04	1.01		0.0145	0.1953	0.0555	0.3311	0.4069	0.1612	0.1094	0.0331	0.0164	0.117	0.089	0.0243	0.5682	0.9958		4.7525	4.9508	5.096	5.0263	5.1666	4.6171	4.4937	4.7439	4.8184	4.8831		100	100	100	100
	3262			7-hydroxycholesterol (alpha or beta)	LC/MS pos late	47890	C15610	HMDB0006119	15571093		0.92	0.93	1.01	1.02	0.93	1.02	1		0.0186	0.2303	0.0363	0.2778	0.6417	0.2218	0.4202	0.0933	0.0113	0.1008	0.3702	0.0824	0.8073	0.9958		3.1901	3.2477	3.3421	3.3203	3.364	3.0999	3.0649	3.1354	3.211	3.2265		100	100	100	100
	3264		Pregnenolone Steroids	pregnenolone sulfate	LC/MS neg	38170	C18044	HMDB0000774	105074		0.9	0.89	0.84	0.82	0.9	0.83	0.99		0.2311	0.5369	0.1671	0.4767	0.0201	0.0185	0.0121	0.0059	0.1179	0.3091	0.0012	0.0007	0.8761	0.9958		0.5713	0.4743	0.5494	0.6006	0.5026	0.4931	0.5434	0.4475	0.5226	0.5184		100	99	100	100
	3274			21-hydroxypregnenolone disulfate	LC/MS neg	46115			134595		0.96	0.96	0.94	0.94	0.96	0.94	1		0.2832	0.558	0.3274	0.5949	0.0584	0.0396	0.0731	0.0244	0.2112	0.3782	0.0116	0.0044	0.9367	0.9958		0.5304	0.4976	0.5242	0.5417	0.5072	0.5035	0.5194	0.4881	0.5133	0.5142		100	100	100	100
	3280			pregnenediol sulfate (C21H34O5S)*	LC/MS neg	32619	C18044	HMDB0000774	105074		0.96	0.95	0.94	0.93	0.96	0.93	1		0.3842	0.6198	0.3214	0.5905	0.0551	0.0382	0.0377	0.0144	0.2956	0.4261	0.0065	0.0027	0.8978	0.9958		0.5771	0.5391	0.5704	0.5892	0.5521	0.5455	0.5653	0.5265	0.5586	0.557		100	100	100	100
	3281			pregnenediol disulfate (C21H34O8S2)*	LC/MS neg	32562					0.96	0.93	0.99	0.96	0.94	0.98	0.98		0.4521	0.6653	0.1861	0.4982	0.8491	0.272	0.1903	0.0506	0.2686	0.4102	0.2869	0.0658	0.4219	0.9958		0.5554	0.5434	0.5655	0.567	0.5639	0.5337	0.544	0.5236	0.5539	0.5449		100	100	100	100
	3282			pregnenetriol sulfate*	LC/MS neg	62922			129671303		0.93	0.91	0.95	0.94	0.92	0.94	0.99		0.0971	0.4315	0.0509	0.3249	0.164	0.0835	0.0793	0.0259	0.038	0.1881	0.0297	0.0096	0.7815	0.9958		0.5284	0.4979	0.5347	0.5489	0.5209	0.492	0.5087	0.4759	0.5148	0.5111		100	100	100	100
	3283			pregnenetriol disulfate*	LC/MS neg	62921					0.91	0.89	1.03	1	0.9	1.01	0.99		0.0992	0.4315	0.0389	0.2883	0.4372	0.1693	0.9792	0.1773	0.0485	0.2161	0.5941	0.1217	0.5691	0.9958		0.4057	0.4106	0.43	0.4247	0.4354	0.3874	0.3875	0.3872	0.4108	0.4055		100	100	100	100
	3292		Progestin Steroids	5alpha-pregnan-3beta,20beta-diol monosulfate (1)	LC/MS neg	37196		HMDB0240580			1.21	1.15	1.05	1	1.18	1.03	0.97		0.5684	0.703	0.6791	0.7387	0.2336	0.1084	0.9823	0.1776	0.6212	0.6125	0.4047	0.0887	0.3877	0.9958		0.3156	0.3239	0.2941	0.2864	0.3019	0.3477	0.3478	0.3475	0.3241	0.3155		87	86	91	90
	3295			5alpha-pregnan-3beta,20alpha-diol monosulfate (2)	LC/MS neg	37200					1.35	1.27	1.02	0.96	1.31	0.99	0.97		0.3688	0.6083	0.468	0.6747	0.6329	0.2194	0.2871	0.0709	0.4151	0.5007	0.6726	0.1342	0.2772	0.9958		0.2193	0.2168	0.1904	0.1886	0.1921	0.2497	0.2549	0.2446	0.2213	0.2148		98	97	96	97
	3301			5alpha-pregnan-3beta,20alpha-diol disulfate	LC/MS neg	37198		HMDB0094650	118703093		1.28	1.25	0.96	0.94	1.26	0.95	0.99		0.4394	0.6608	0.482	0.6767	0.2198	0.104	0.0646	0.0221	0.4593	0.5243	0.0331	0.0105	0.6363	0.9958		0.2984	0.2829	0.2587	0.2642	0.2533	0.3263	0.337	0.316	0.2922	0.2889		100	100	100	100
	3302			5alpha-pregnan-diol disulfate	LC/MS neg	46172		HMDB0240582 HMDB0240581	3082277;5127902		1.08	1.03	1.03	0.99	1.05	1.01	0.98		0.7058	0.7691	0.8896	0.773	0.1369	0.0731	0.5399	0.1134	0.7955	0.6743	0.5228	0.1102	0.1396	0.9958		0.7387	0.746	0.7239	0.712	0.736	0.7612	0.7664	0.7561	0.751	0.7337		19	22	22	22
	3304			pregnanediol-3-glucuronide	LC/MS neg	40708		HMDB0010318	123796		1.2	1.17	0.99	0.96	1.18	0.97	0.99		0.5496	0.6945	0.6031	0.7201	0.8034	0.2605	0.5144	0.1091	0.5727	0.5847	0.5244	0.1104	0.7743	0.9958		0.2182	0.2125	0.1981	0.1995	0.1967	0.2341	0.2387	0.2297	0.2166	0.2141		79	73	81	78
	3309			pregnanolone/allopregnanolone sulfate	LC/MS neg	48394	C05480	HMDB0240591 HMDB0062782	31402;129699967		1.24	1.14	1.16	1.07	1.19	1.11	0.96		0.4877	0.685	0.6621	0.7387	0.0328	0.0262	0.3148	0.0752	0.5674	0.5812	0.0287	0.0093	0.3896	0.9958		0.4976	0.5529	0.4811	0.4474	0.5174	0.5718	0.5533	0.5909	0.535	0.5142		27	34	39	42
	3326		Corticosteroids	cortisol	LC/MS pos early	1712	C00735	HMDB0000063	5754		0.99	0.86	0.56	0.49	0.92	0.53	0.93		0.9168	0.8352	0.2944	0.5793	0.0003	0.0009	1.7678e-05	5.3147e-05	0.4138	0.5007	2.6192e-07	7.1837e-07	0.5022	0.9958		0.8913	0.4689	0.6742	0.898	0.5062	0.6199	0.8846	0.4344	0.6692	0.6246		98	91	99	88
	3331			tetrahydrocortisol glucuronide	LC/MS neg	64411					0.93	0.89	0.72	0.69	0.91	0.71	0.97		0.5621	0.7009	0.3054	0.586	0.0081	0.0095	0.0024	0.0018	0.2581	0.4021	0.0001	0.0001	0.7497	0.9958		0.5847	0.4125	0.5146	0.6047	0.4379	0.4687	0.5653	0.3886	0.4976	0.4847		100	81	94	81
	3336			cortisone	LC/MS neg	1769	C00762	HMDB0002802	222786		1.02	0.95	0.52	0.49	0.98	0.5	0.97		0.8655	0.8278	0.6557	0.7387	1.1535e-06	1.1794e-05	1.7181e-07	1.6422e-06	0.8447	0.6947	2.2924e-10	1.8548e-09	0.6636	0.9958		0.7863	0.3954	0.562	0.7789	0.4055	0.5533	0.7939	0.3856	0.5674	0.548		100	84	100	88
	3344			tetrahydrocortisone glucuronide (5)	LC/MS neg	64591					0.93	0.85	0.8	0.73	0.89	0.77	0.95		0.5271	0.685	0.15	0.4659	0.0575	0.0394	0.0083	0.0044	0.1445	0.3497	0.0018	0.001	0.5599	0.9958		0.6775	0.5184	0.6289	0.7023	0.5631	0.5584	0.6536	0.4772	0.6067	0.5789		89	74	82	59
	3347			cortolone glucuronide (1)	LC/MS neg	57699					0.97	0.94	0.96	0.92	0.95	0.94	0.98		0.6318	0.742	0.2566	0.5549	0.451	0.1728	0.1609	0.0449	0.2549	0.4021	0.1296	0.0336	0.6388	0.9958		0.5643	0.5298	0.5598	0.5722	0.5477	0.534	0.5565	0.5125	0.5521	0.5415		75	65	78	63
	3358		Androgenic Steroids	dehydroepiandrosterone sulfate (DHEA-S)	LC/MS neg	32425	C04555	HMDB0001032	12594		0.95	0.94	0.99	0.98	0.94	0.98	0.99		0.1103	0.4443	0.0464	0.3184	0.7118	0.2386	0.4033	0.0906	0.031	0.1787	0.3951	0.0872	0.7388	0.9958		0.6645	0.6531	0.6782	0.6818	0.6746	0.6399	0.6477	0.6322	0.661	0.6566		100	100	100	100
	3360			16alpha-hydroxy DHEA 3-sulfate	LC/MS neg	38168		HMDB0062544	20848950		1.02	0.99	0.99	0.96	1	0.97	0.99		0.8331	0.8251	0.8417	0.7718	0.7669	0.2511	0.2996	0.0725	0.9952	0.7253	0.3458	0.0776	0.5957	0.9958		0.2472	0.2408	0.244	0.2454	0.2426	0.2441	0.2491	0.2391	0.2458	0.2422		98	99	99	98
	3361			androsterone glucuronide	LC/MS neg	61846	C11135	HMDB0002829	114833		0.91	0.92	0.81	0.82	0.92	0.82	1.01		0.1684	0.483	0.233	0.5363	0.0031	0.0045	0.0051	0.0031	0.0723	0.2476	0.0001	8.9218e-05	0.8924	0.9958		0.5669	0.4629	0.5348	0.5938	0.4817	0.4907	0.5413	0.4448	0.5106	0.5139		92	88	91	86
	3363			epiandrosterone sulfate	LC/MS neg	33973	C04555	HMDB0062657	9929317		0.98	0.95	1	0.97	0.97	0.98	0.99		0.5951	0.7204	0.2216	0.5348	0.8582	0.2736	0.1642	0.0455	0.3405	0.4508	0.2646	0.0615	0.3839	0.9958		0.6498	0.6381	0.6553	0.6567	0.654	0.6327	0.643	0.6225	0.6485	0.6394		100	100	100	100
	3371			androsterone sulfate	LC/MS neg	31591		HMDB0002759	159663		0.97	0.94	0.96	0.93	0.95	0.95	0.98		0.4447	0.6631	0.1207	0.4247	0.0973	0.0563	0.004	0.0026	0.2094	0.3782	0.002	0.001	0.3139	0.9958		0.5546	0.5245	0.5522	0.5632	0.5414	0.5268	0.5462	0.508	0.5438	0.5349		100	100	100	100
	3374			etiocholanolone glucuronide	LC/MS neg	47112		HMDB0004484	270605		0.77	0.83	0.78	0.85	0.8	0.81	1.04		0.0656	0.3868	0.1825	0.4945	0.0017	0.0031	0.0242	0.0103	0.0947	0.2818	0.0003	0.0002	0.438	0.9958		0.4881	0.3978	0.4924	0.5561	0.4361	0.3942	0.4284	0.3628	0.4322	0.4492		92	87	84	81
	3381			androstenediol (3beta,17beta) monosulfate (1)	LC/MS neg	37211		HMDB0240429	13847309;129670631		0.94	0.92	0.97	0.95	0.93	0.96	0.99		0.4176	0.6524	0.2742	0.5641	0.6085	0.2124	0.4006	0.0902	0.2419	0.3943	0.3407	0.0768	0.8138	0.9958		0.7279	0.6957	0.7382	0.7509	0.7257	0.686	0.7056	0.6669	0.7156	0.7077		100	100	100	100
	3382			androstenediol (3beta,17beta) monosulfate (2)	LC/MS neg	37210		HMDB0186954 HMDB0240429			0.96	1	0.85	0.89	0.98	0.87	1.02		0.5067	0.685	0.9481	0.7934	0.0005	0.0012	0.0072	0.0039	0.7332	0.6572	5.0703e-05	4.8633e-05	0.451	0.9958		0.538	0.4676	0.5061	0.5488	0.4667	0.4971	0.5274	0.4685	0.4961	0.5071		100	95	100	98
	3384			androstenediol (3beta,17beta) disulfate (1)	LC/MS neg	37202	C04295	HMDB0240313	87120982		0.96	0.94	0.95	0.93	0.95	0.94	0.99		0.4145	0.6503	0.1963	0.5064	0.0401	0.03	0.005	0.0031	0.2585	0.4021	0.0011	0.0006	0.5207	0.9958		0.4266	0.4001	0.4232	0.4346	0.4121	0.4033	0.4188	0.3883	0.4154	0.4108		100	100	100	100
	3385			androstenediol (3beta,17beta) disulfate (2)	LC/MS neg	37203		HMDB0240313	87120982		0.95	0.91	0.96	0.92	0.93	0.94	0.98		0.1915	0.5038	0.0278	0.2452	0.1503	0.0782	0.0062	0.0036	0.0549	0.2218	0.0041	0.0019	0.2957	0.9958		0.6821	0.6435	0.6867	0.7001	0.6735	0.6392	0.6647	0.6148	0.6691	0.6561		100	100	100	100
	3388			androstenediol (3alpha, 17alpha) monosulfate (2)	LC/MS neg	37207					0.94	0.89	0.8	0.76	0.91	0.78	0.97		0.3386	0.5835	0.0874	0.3678	0.0024	0.0037	0.0003	0.0004	0.0618	0.2345	8.6302e-06	1.1835e-05	0.5812	0.9958		0.8544	0.6648	0.7897	0.8833	0.706	0.7193	0.8265	0.626	0.7639	0.7436		96	95	93	88
	3389			androstenediol (3alpha, 17alpha) monosulfate (3)	LC/MS neg	37209					0.97	0.93	0.99	0.94	0.95	0.97	0.98		0.5366	0.693	0.0858	0.3678	0.7416	0.2458	0.0733	0.0244	0.1756	0.3599	0.1318	0.034	0.2873	0.9958		0.5857	0.5656	0.5903	0.5934	0.5872	0.5612	0.5781	0.5448	0.5826	0.5686		92	92	92	90
	3399			5alpha-androstan-3alpha,17beta-diol monosulfate (1)	LC/MS neg	37186			121596226;121596225		1	0.96	0.99	0.95	0.98	0.97	0.98		0.9949	0.8448	0.601	0.7201	0.9166	0.2877	0.5267	0.111	0.7146	0.6483	0.6017	0.1229	0.708	0.9958		0.7927	0.7678	0.7889	0.7925	0.7854	0.7715	0.7929	0.7506	0.7891	0.7712		78	77	81	80
	3406			5alpha-androstan-3beta,17beta-diol monosulfate (2)	LC/MS neg	37192					1.09	1.04	1	0.96	1.06	0.98	0.98		0.3405	0.5835	0.6612	0.7387	0.9454	0.2933	0.5016	0.107	0.428	0.5059	0.6685	0.1336	0.6001	0.9958		0.9213	0.9041	0.885	0.8831	0.8869	0.9412	0.9611	0.9217	0.9232	0.9022		56	57	71	69
	3407			5alpha-androstan-3beta,17beta-diol disulfate	LC/MS neg	37190	C12525	HMDB00493	90186325		0.98	0.94	0.96	0.93	0.96	0.95	0.98		0.7011	0.7691	0.3296	0.5949	0.2228	0.1048	0.0177	0.0081	0.4721	0.5307	0.0129	0.0048	0.3687	0.9958		0.4066	0.3849	0.4041	0.4115	0.3969	0.3873	0.4018	0.3732	0.3993	0.3919		95	92	92	92
	3414			andro steroid monosulfate C19H28O6S (1)*	LC/MS neg	32827		HMDB0002759	159663		0.92	0.95	0.92	0.96	0.94	0.94	1.02		0.1393	0.4804	0.4237	0.6386	0.111	0.0622	0.4335	0.0956	0.1733	0.3599	0.0959	0.0259	0.5497	0.9958		0.3574	0.3373	0.359	0.3733	0.3452	0.3358	0.3422	0.3296	0.3437	0.3508		64	60	59	53
	3422			11beta-hydroxyandrosterone glucuronide	LC/MS neg	63251		HMDB0010351			0.91	0.89	0.87	0.85	0.9	0.86	0.99		0.264	0.5479	0.1881	0.4982	0.1138	0.0631	0.0758	0.025	0.0884	0.2725	0.0198	0.0068	0.8844	0.9958		0.6416	0.552	0.6282	0.6742	0.5853	0.5638	0.6106	0.5206	0.5978	0.5924		90	88	87	87
	3474		Primary Bile Acid Metabolism	cholate	LC/MS neg	22842	C00695	HMDB0000619	221493		0.77	0.81	0.7	0.74	0.79	0.72	1.02		0.2461	0.5369	0.3422	0.595	0.0459	0.0327	0.0817	0.0262	0.2228	0.3832	0.0105	0.0041	0.8402	0.9958		0.6517	0.4677	0.622	0.7433	0.5206	0.49	0.5713	0.4202	0.5454	0.5588		89	87	89	93
	3475			glycocholate	LC/MS neg	18476	C01921	HMDB0000138	10140		0.76	0.8	2.5	2.62	0.78	2.56	1.02		0.1017	0.4315	0.1728	0.4828	2.0425e-06	1.8724e-05	8.3996e-07	5.7321e-06	0.0366	0.1875	9.5415e-10	6.7132e-09	0.8394	0.9958		0.3966	1.0134	0.7179	0.4544	1.1342	0.5599	0.3462	0.9055	0.6266	0.6414		100	100	100	100
	3476			taurocholate	LC/MS neg	18497	C05122	HMDB0000036	46783527;6675		0.83	0.94	2.56	2.89	0.88	2.72	1.06		0.2445	0.5369	0.6901	0.7387	6.2743e-07	7.943e-06	5.7562e-08	7.529e-07	0.2698	0.4102	7.5668e-11	7.653e-10	0.5841	0.9958		0.4209	1.1432	0.7378	0.4615	1.1794	0.6522	0.3839	1.108	0.6729	0.7151		81	98	74	97
	3482			glycochenodeoxycholate	LC/MS neg	32346	C05466	HMDB0000637	12544		0.83	0.86	2.67	2.77	0.85	2.72	1.02		0.2508	0.5376	0.3573	0.5996	2.6692e-07	3.8744e-06	1.3019e-07	1.3622e-06	0.1463	0.3503	7.4152e-11	7.653e-10	0.8691	0.9958		0.3006	0.8181	0.5382	0.3292	0.8797	0.457	0.2745	0.7608	0.4914	0.5005		100	100	100	100
	3483			taurochenodeoxycholate	LC/MS neg	18494	C05465	HMDB0000951	387316		0.81	0.89	3.17	3.45	0.85	3.31	1.04		0.2168	0.5335	0.4707	0.6757	2.5626e-08	9.3055e-07	5.2866e-09	1.1854e-07	0.1688	0.3599	2.219e-12	5.1304e-11	0.7111	0.9958		0.2603	0.8607	0.5132	0.2884	0.9133	0.4366	0.235	0.8111	0.4633	0.4836		96	99	93	100
	3490			glyco-beta-muricholate**	LC/MS neg	62066					0.79	0.77	1.23	1.2	0.78	1.22	0.99		0.0363	0.309	0.0222	0.2208	0.0444	0.0324	0.0731	0.0244	0.0109	0.1007	0.0094	0.0037	0.863	0.9958		0.713	0.8693	0.8938	0.8045	0.9929	0.6935	0.6319	0.7611	0.7921	0.7825		73	80	62	68
	3493			glycochenodeoxycholate glucuronide (1)	LC/MS neg	52983		HMDB0002579	44263370		0.79	0.8	1.31	1.32	0.79	1.32	1		0.0659	0.3868	0.0729	0.3499	0.0329	0.0263	0.0294	0.0119	0.0119	0.1014	0.0031	0.0015	0.9724	0.9958		0.3453	0.4547	0.4445	0.3879	0.5093	0.3532	0.3073	0.406	0.3956	0.3968		75	92	69	87
	3495			glycochenodeoxycholate 3-sulfate	LC/MS neg	52974		HMDB0002409 HMDB0002497 HMDB0002496	11954205;21125002;21116917		0.97	1	1.33	1.38	0.99	1.35	1.02		0.775	0.7981	0.9742	0.7962	0.0199	0.0185	0.0091	0.0047	0.8577	0.6981	0.0008	0.0005	0.8219	0.9958		0.3085	0.4169	0.3613	0.3137	0.4161	0.356	0.3034	0.4177	0.3553	0.362		77	80	69	80
	3505		Secondary Bile Acid Metabolism	deoxycholic acid glucuronide	LC/MS neg	63610					0.72	0.68	0.88	0.83	0.7	0.85	0.97		0.0219	0.2371	0.0099	0.1347	0.006	0.0074	0.0003	0.0004	0.0138	0.1091	3.2964e-05	3.4332e-05	0.4152	0.9958		0.4388	0.3743	0.4837	0.517	0.4525	0.3396	0.3725	0.3096	0.4106	0.4001		88	84	78	71
	3508			glycodeoxycholate	LC/MS neg	18477	C05464	HMDB00631	3035026		0.71	0.75	2.58	2.73	0.73	2.65	1.03		0.0389	0.3134	0.0814	0.3657	6.7851e-07	8.1993e-06	2.3138e-07	1.9114e-06	0.0085	0.0885	1.9716e-10	1.6792e-09	0.8057	0.9958		0.4125	1.094	0.7845	0.4884	1.2601	0.5751	0.3483	0.9497	0.6625	0.6811		99	100	97	100
	3510			taurodeoxycholate	LC/MS neg	12261	C05463	HMDB0000896	2733768		0.7	0.82	2.94	3.44	0.76	3.18	1.08		0.0595	0.3719	0.2813	0.5678	1.1197e-06	1.1794e-05	8.2236e-08	9.9288e-07	0.0384	0.1881	1.387e-10	1.3203e-09	0.5506	0.9958		0.386	1.228	0.7922	0.462	1.3584	0.5984	0.3226	1.1101	0.662	0.7161		92	99	84	100
	3521			glycolithocholate sulfate*	LC/MS neg	32620	C11301	HMDB0002639	72222		0.83	0.92	1.43	1.59	0.87	1.51	1.05		0.0825	0.4272	0.4148	0.6357	0.0004	0.0011	2.2575e-05	6.4422e-05	0.1283	0.3253	8.3262e-07	1.7274e-06	0.4135	0.9958		0.4709	0.7093	0.6196	0.5181	0.741	0.539	0.428	0.6789	0.5632	0.5931		99	100	98	100
	3523			taurolithocholate 3-sulfate	LC/MS neg	36850	C03642	HMDB0002580	440071		0.98	1.05	1.41	1.51	1.02	1.46	1.04		0.9024	0.8349	0.7171	0.7476	0.0045	0.0061	0.0009	0.0009	0.887	0.7039	5.6724e-05	5.3059e-05	0.6579	0.9958		0.5775	0.8417	0.6913	0.5826	0.8202	0.7032	0.5725	0.8638	0.6853	0.7094		93	99	94	98
	3530			isoursodeoxycholate	LC/MS neg	57577	C17662	HMDB0000686	127601		0.77	0.75	0.97	0.95	0.76	0.96	0.99		0.0789	0.4218	0.0593	0.3335	0.7531	0.249	0.5731	0.1185	0.0532	0.2203	0.5354	0.1119	0.8594	0.9958		0.4776	0.4601	0.5372	0.5444	0.53	0.4091	0.419	0.3994	0.4713	0.4663		85	82	79	73
	3535			glycoursodeoxycholate	LC/MS neg	39379		HMDB0000708	12310288		0.74	0.77	1.91	1.98	0.76	1.95	1.02		0.0567	0.3635	0.0927	0.3775	0.0002	0.0006	9.7386e-05	0.0002	0.025	0.1566	1.2265e-06	2.3912e-06	0.8605	0.9958		0.2747	0.5352	0.4412	0.319	0.6101	0.3333	0.2366	0.4696	0.3799	0.387		100	100	93	100
	3538			glycoursodeoxycholic acid sulfate (1)	LC/MS neg	63731					0.93	0.9	1.02	0.98	0.91	1	0.98		0.2195	0.5335	0.0577	0.3335	0.1091	0.0615	0.1783	0.0483	0.1117	0.3039	0.8461	0.1615	0.0412	0.9958		0.4051	0.4058	0.4239	0.4191	0.4288	0.3878	0.3915	0.3841	0.4097	0.4012		16	19	14	11
	3547			glycohyocholate	LC/MS neg	42574		HMDB0000138	71361462		0.96	0.95	1.36	1.35	0.96	1.35	0.99		0.7624	0.7937	0.6977	0.7413	0.0168	0.0163	0.0206	0.009	0.6255	0.614	0.0013	0.0007	0.9513	0.9958		0.5164	0.6993	0.6139	0.5261	0.7163	0.5882	0.5068	0.6827	0.6025	0.5993		69	79	64	74
	3556			glycocholenate sulfate*	LC/MS neg	32599					0.85	0.85	1.03	1.04	0.85	1.04	1		0.0019	0.0485	0.0024	0.0561	0.4932	0.1849	0.4394	0.0963	4.055e-05	0.002	0.3042	0.0693	0.9498	0.9958		0.4775	0.4948	0.5264	0.5177	0.5353	0.4488	0.4405	0.4574	0.4856	0.4866		100	100	100	100
	3557			taurocholenate sulfate*	LC/MS neg	32807					1.06	1.06	1.29	1.29	1.06	1.29	1		0.5595	0.6992	0.5872	0.7178	0.0007	0.0016	0.0008	0.0008	0.5272	0.56	1.297e-05	1.6145e-05	0.9653	0.9958		0.5208	0.6718	0.5751	0.5059	0.6538	0.6084	0.5363	0.6902	0.5921	0.5909		98	99	100	99
	3561			glycodeoxycholate 3-sulfate	LC/MS neg	52975			101602538		0.89	0.87	1.48	1.44	0.88	1.46	0.99		0.2727	0.5539	0.1881	0.4982	0.0006	0.0014	0.0011	0.001	0.0911	0.2776	8.8576e-06	1.1997e-05	0.873	0.9958		0.3954	0.5769	0.5088	0.4188	0.6182	0.4482	0.3733	0.5382	0.4804	0.4748		82	93	79	91
	3562			taurochenodeoxycholic acid 3-sulfate	LC/MS neg	62890		HMDB0002486	52931550		0.95	1.06	1.24	1.38	1.01	1.31	1.06		0.6531	0.7472	0.549	0.7051	0.029	0.0245	0.0018	0.0015	0.9232	0.7095	0.0004	0.0003	0.4105	0.9958		0.6096	0.7984	0.6949	0.6241	0.7738	0.7004	0.5955	0.8238	0.6788	0.717		42	47	40	53
	4139	Nucleotide	Purine Metabolism, (Hypo)Xanthine/Inosine containing	inosine 5'-monophosphate (IMP)	LC/MS pos early	2133	C00130	HMDB0000175	8582		1.13	1.02	1.43	1.28	1.07	1.35	0.95		0.1598	0.4804	0.8217	0.7718	1.8408e-07	3.1701e-06	3.2133e-05	8.0055e-05	0.3693	0.4716	6.7332e-09	3.6319e-08	0.147	0.9958		0.2675	0.362	0.3003	0.2515	0.3585	0.3224	0.2845	0.3655	0.3194	0.3032		100	100	100	100
	4140			inosine	LC/MS neg	1123	C00294	HMDB0000195	6021		1.28	1.11	1.74	1.51	1.2	1.62	0.93		0.0391	0.3134	0.3553	0.5977	1.1742e-07	2.6121e-06	1.1959e-05	4.0805e-05	0.0989	0.2874	2.8239e-09	1.7575e-08	0.1867	0.9958		2.3802	3.8488	2.7684	2.1006	3.6486	3.3091	2.697	4.06	3.1369	2.9203		100	100	100	100
	4141			hypoxanthine	LC/MS neg	3127	C00262	HMDB0000157	790;135398638		1.22	1.08	1.48	1.32	1.15	1.4	0.94		0.0532	0.3565	0.4171	0.6357	3.6232e-07	4.8161e-06	5.9581e-05	0.0001	0.1347	0.3376	1.5116e-08	6.9888e-08	0.1557	0.9958		3.4199	4.7709	3.7722	3.1016	4.5878	4.3253	3.7708	4.9614	4.1593	3.9228		100	100	100	100
	4142			xanthine	LC/MS polar	3147	C00385	HMDB0000292	1188		1	1.09	1.02	1.11	1.04	1.06	1.04		0.9992	0.8465	0.285	0.5719	0.8101	0.2617	0.1785	0.0483	0.4757	0.5325	0.2607	0.0609	0.4269	0.9958		2.0386	2.1675	2.0574	2.0387	2.0763	2.1477	2.0385	2.2626	2.0573	2.1477		100	100	100	100
	4147			N1-methylinosine	LC/MS pos early	48351		HMDB0002721	650095		1.01	1.01	1.03	1.02	1.01	1.03	1		0.5845	0.7159	0.8276	0.7718	0.038	0.029	0.1198	0.0354	0.6773	0.6317	0.0127	0.0048	0.684	0.9958		0.9354	0.9627	0.9442	0.9286	0.96	0.9538	0.9423	0.9655	0.9511	0.9469		100	100	100	100
	4152			urate	LC/MS neg	1604	C00366	HMDB0000289	1175		0.99	1	0.97	0.98	1	0.98	1		0.8008	0.8077	0.9758	0.7962	0.1778	0.0885	0.2797	0.0696	0.8656	0.7001	0.0905	0.0246	0.8434	0.9958		0.8557	0.8356	0.847	0.8583	0.8359	0.8441	0.8531	0.8353	0.8445	0.8467		100	100	100	100
	4154			allantoin	LC/MS polar	1107	C02350 C02348 C01551	HMDB0000462	204;439714;439713		0.99	1.01	1.09	1.11	1	1.1	1.01		0.7635	0.7937	0.8877	0.773	0.0047	0.0062	0.0009	0.0009	0.9276	0.7095	5.7516e-05	5.3491e-05	0.6501	0.9958		0.994	1.092	1.0435	1	1.089	1.0402	0.988	1.0951	1.0373	1.0465		100	100	100	100
	4159		Purine Metabolism, Adenine containing	adenosine 5'-diphosphate (ADP)	LC/MS polar	3108	C00008	HMDB0001341	6022		0.96	0.95	0.93	0.92	0.95	0.92	0.99		0.0675	0.3868	0.0184	0.194	0.0018	0.0031	0.0003	0.0005	0.004	0.0557	8.8964e-06	1.1997e-05	0.6817	0.9958		1.1449	1.0575	1.1266	1.1685	1.0863	1.0746	1.1217	1.0296	1.1038	1.0968		100	100	100	100
	4160			adenosine 5'-monophosphate (AMP)	LC/MS pos early	32342	C00020	HMDB0000045	6083		1	0.97	1.01	0.99	0.98	1	0.99		0.8595	0.8275	0.2582	0.5554	0.606	0.212	0.6552	0.1294	0.3543	0.4619	0.9608	0.1795	0.4969	0.9958		1.495	1.4962	1.5073	1.4981	1.5165	1.484	1.4919	1.4762	1.5041	1.4871		100	100	100	100
	4167			adenosine	LC/MS pos early	555	C00212	HMDB0000050	60961		0.9	0.88	0.91	0.89	0.89	0.9	0.99		0.1316	0.4803	0.0604	0.3335	0.1683	0.0851	0.0796	0.0259	0.0324	0.1794	0.0305	0.0098	0.7744	0.9958		12.5834	11.3552	12.6493	13.2298	12.0942	11.2961	11.9685	10.6614	12.0312	11.8764		100	100	100	100
	4168			adenine	LC/MS pos early	554	C00147	HMDB0000034	190		1.02	0.98	0.94	0.91	1	0.92	0.98		0.4732	0.6761	0.5198	0.6956	0.017	0.0164	0.0003	0.0004	0.9638	0.7167	6.5487e-05	5.9872e-05	0.2449	0.9958		2.884	2.6627	2.7697	2.8542	2.6877	2.7727	2.9142	2.638	2.7987	2.744		100	100	100	100
	4174			N1-methyladenosine	LC/MS pos early	15650	C02494	HMDB0003331	27476		0.97	0.94	0.84	0.82	0.95	0.83	0.99		0.6734	0.7581	0.4127	0.6357	0.0029	0.0044	0.0007	0.0007	0.4807	0.5325	3.2288e-05	3.3928e-05	0.6836	0.9958		1.0054	0.8353	0.9379	1.0213	0.8613	0.8954	0.9898	0.8101	0.9233	0.9096		99	98	97	94
	4185			N6-carbamoylthreonyladenosine	LC/MS neg	35157		HMDB0041623	161466		0.96	0.92	1	0.95	0.94	0.98	0.98		0.1607	0.4804	0.0039	0.0823	0.8908	0.2816	0.0817	0.0262	0.0029	0.045	0.181	0.0449	0.2502	0.9958		0.8484	0.8274	0.8628	0.8644	0.8613	0.8136	0.8328	0.7949	0.8469	0.8289		78	80	84	77
	4188			2'-deoxyadenosine 5'-monophosphate	LC/MS neg	46333	C00360	HMDB0000905	12599		1.09	1.02	1.05	0.98	1.06	1.01	0.97		0.0785	0.4218	0.6243	0.7219	0.1612	0.0822	0.5187	0.1096	0.2088	0.3782	0.5812	0.1198	0.1504	0.9958		2.5592	2.5906	2.5038	2.4486	2.5601	2.648	2.6748	2.6214	2.6169	2.5335		100	100	100	100
	4195			N6-succinyladenosine	LC/MS neg	48130		HMDB0000912	165243		0.99	1	1.17	1.18	0.99	1.18	1		0.8813	0.8278	0.9832	0.7962	0.0049	0.0064	0.0031	0.0022	0.9227	0.7095	0.0001	0.0001	0.8962	0.9958		0.7941	0.9342	0.864	0.7985	0.935	0.8586	0.7897	0.9335	0.8593	0.8634		78	88	77	82
	4196		Purine Metabolism, Guanine containing	guanosine 5'-triphosphate	LC/MS neg	2847	C00044	HMDB0001273	135398633		0.87	0.88	0.78	0.79	0.88	0.79	1		0.0194	0.2303	0.0263	0.2409	8.4395e-06	5.9044e-05	1.3058e-05	4.2881e-05	0.0119	0.1014	4.4653e-08	1.8065e-07	0.9028	0.9958		1.345	1.0566	1.2741	1.4402	1.1271	1.1154	1.2561	0.9905	1.1898	1.1943		100	100	100	100
	4197			guanosine 5'-diphosphate (GDP)	LC/MS neg	2848	C00035	HMDB0001201	135398619		0.91	0.9	0.86	0.85	0.91	0.86	0.99		0.0202	0.2323	0.009	0.1306	0.0001	0.0005	4.4746e-05	0.0001	0.0055	0.068	5.5437e-07	1.2289e-06	0.7826	0.9958		0.993	0.8534	0.9655	1.0382	0.8978	0.8778	0.9498	0.8112	0.9235	0.9177		100	100	100	100
	4198			guanosine 5'-monophosphate (5'-GMP)	LC/MS pos early	2849	C00144	HMDB0001397	6804		0.94	0.91	0.93	0.9	0.93	0.92	0.98		0.0873	0.4272	0.0099	0.1347	0.042	0.0309	0.004	0.0026	0.0031	0.0469	0.0008	0.0005	0.4981	0.9958		1.0529	0.966	1.0468	1.0841	1.0107	0.9717	1.0226	0.9233	1.0167	1.0004		100	100	100	100
	4204			guanine	LC/MS pos early	32352	C00242	HMDB0000132	135398634		1.17	1.01	1.33	1.15	1.09	1.24	0.93		0.0352	0.3064	0.9059	0.775	2.4497e-07	3.831e-06	0.0023	0.0018	0.2106	0.3782	1.1444e-07	3.9212e-07	0.0153	0.9958		16.6274	20.5801	17.7442	15.3627	20.4948	19.2848	17.9962	20.6657	19.2049	17.818		100	100	100	100
	4207			7-methylguanine	LC/MS pos early	35114	C02242	HMDB0000897	135398679		0.98	0.96	0.94	0.92	0.97	0.93	0.99		0.297	0.5583	0.0482	0.3184	0.0004	0.0011	1.0013e-05	3.8196e-05	0.0922	0.2798	4.5642e-07	1.0704e-06	0.3099	0.9958		0.5768	0.5376	0.5661	0.5833	0.5495	0.5478	0.5705	0.5261	0.5599	0.5539		100	100	100	100
	4213			N2,N2-dimethylguanosine	LC/MS pos early	35137		HMDB0004824	135501639		0.98	0.98	0.9	0.9	0.98	0.9	1		0.4594	0.6681	0.4545	0.658	0.0009	0.002	0.0009	0.0009	0.3248	0.4419	1.7804e-05	2.0147e-05	0.9952	0.9963		0.7003	0.6294	0.6713	0.7081	0.6365	0.6566	0.6926	0.6224	0.664	0.6639		100	100	100	100
	4226		Pyrimidine Metabolism, Orotate containing	N-carbamoylaspartate	LC/MS polar	1594	C00438	HMDB0000828	93072		1.11	1	1.03	0.93	1.06	0.98	0.95		0.1152	0.4495	0.9442	0.7932	0.5321	0.1951	0.2146	0.0557	0.3163	0.4391	0.6545	0.1312	0.1897	0.9958		1.3911	1.3674	1.3412	1.3185	1.3642	1.4183	1.4677	1.3706	1.415	1.3443		92	96	96	98
	4227			dihydroorotate	LC/MS polar	601	C00337	HMDB03349	648		1.02	0.98	1.03	0.99	1	1.01	0.98		0.6965	0.7691	0.705	0.7438	0.2582	0.1159	0.7729	0.1466	0.995	0.7253	0.5459	0.114	0.3154	0.9958		0.6515	0.6593	0.6553	0.6449	0.6659	0.6555	0.6581	0.6529	0.662	0.6489		81	84	83	83
	4228			orotate	LC/MS polar	1505	C00295	HMDB0000226	967		0.9	0.94	1.09	1.13	0.92	1.11	1.02		0.0141	0.1953	0.1119	0.4121	0.0386	0.0293	0.0038	0.0025	0.0052	0.0657	0.0007	0.0004	0.5059	0.9958		0.9569	1.0592	1.0487	1.0059	1.0932	0.9665	0.9102	1.0263	0.9975	1.0161		100	100	100	100
	4230			orotidine	LC/MS polar	35172		HMDB0000788	92751		1	0.99	1.01	0.99	0.99	1	0.99		0.9957	0.8448	0.5448	0.7026	0.7069	0.2382	0.7644	0.1456	0.6977	0.6411	0.9568	0.1792	0.6332	0.9958		1.4549	1.4559	1.4596	1.455	1.4643	1.4512	1.4549	1.4475	1.4596	1.4513		100	100	100	100
	4233		Pyrimidine Metabolism, Uracil containing	uridine 5'-triphosphate (UTP)	LC/MS neg	33448	C00075	HMDB0000285	6133		0.93	0.91	0.9	0.88	0.92	0.89	0.99		0.0472	0.341	0.0168	0.189	0.0042	0.0057	0.0012	0.0011	0.0102	0.0998	6.3486e-05	5.8372e-05	0.7246	0.9958		2.598	2.3118	2.5577	2.6997	2.4231	2.3482	2.5	2.2056	2.4613	2.4402		100	100	100	100
	4234			uridine 5'-diphosphate (UDP)	LC/MS neg	5345	C00015	HMDB0000295	6031		0.95	0.93	0.95	0.92	0.94	0.94	0.99		0.1595	0.4804	0.0327	0.2714	0.0816	0.0505	0.0128	0.0062	0.0321	0.1794	0.004	0.0018	0.5426	0.9958		1.7395	1.6281	1.7333	1.7802	1.6877	1.6339	1.6997	1.5706	1.6937	1.6721		100	100	100	100
	4235			uridine 5'-monophosphate (UMP)	LC/MS pos early	2856	C00105	HMDB0000288	6030		1	0.99	1.05	1.05	0.99	1.05	1		0.9251	0.8359	0.7956	0.7693	0.03	0.025	0.0534	0.0192	0.8459	0.6947	0.0053	0.0023	0.8478	0.9958		2.5272	2.6564	2.5998	2.5318	2.6696	2.5823	2.5227	2.6433	2.5951	2.5869		100	100	100	100
	4240			uridine	LC/MS neg	606	C00299	HMDB0000296	6029		1.03	1.01	0.96	0.93	1.02	0.95	0.99		0.5254	0.685	0.9099	0.7761	0.2749	0.1208	0.1004	0.0309	0.6335	0.6185	0.0571	0.0169	0.6797	0.9958		1.3775	1.3028	1.3285	1.3581	1.2996	1.3509	1.3972	1.3061	1.3475	1.3319		100	100	100	100
	4241			uracil	LC/MS polar	605	C00106	HMDB0000300	1174		1.02	1	1.03	1.02	1.01	1.03	0.99		0.8199	0.8189	0.9782	0.7962	0.6048	0.2119	0.7968	0.1502	0.8915	0.7057	0.5841	0.12	0.8535	0.9958		0.3892	0.3993	0.3929	0.3863	0.3996	0.3955	0.3922	0.3989	0.3959	0.3925		85	88	86	82
	4242			pseudouridine	LC/MS neg	33442	C02067	HMDB0000767	15047		0.98	0.97	0.92	0.91	0.98	0.92	0.99		0.3196	0.5747	0.1202	0.4247	3.1502e-08	9.3055e-07	2.9684e-09	8.2247e-08	0.1731	0.3599	1.0602e-11	2.1446e-10	0.4426	0.9958		0.7651	0.7025	0.742	0.7722	0.7129	0.7244	0.7581	0.6922	0.7352	0.7311		100	100	100	100
	4243			5,6-dihydrouridine	LC/MS neg	61833		HMDB0000497	94312		0.98	0.97	0.96	0.96	0.98	0.96	1		0.2824	0.558	0.2218	0.5348	0.0265	0.023	0.0163	0.0076	0.1963	0.3741	0.0019	0.001	0.8779	0.9958		0.7497	0.722	0.745	0.7586	0.7318	0.7265	0.7409	0.7123	0.7363	0.7351		100	100	100	100
	4245			5-methyluridine (ribothymidine)	LC/MS neg	35136		HMDB0000884	445408		0.99	0.96	0.97	0.95	0.97	0.96	0.99		0.514	0.685	0.0556	0.3311	0.0618	0.0413	0.0008	0.0008	0.1425	0.3488	0.0004	0.0003	0.1982	0.9958		1.8522	1.7789	1.8387	1.864	1.8138	1.7919	1.8405	1.7447	1.8271	1.8034		100	100	100	100
	4259			3-ureidopropionate	LC/MS pos early	3155	C02642	HMDB0000026	111		1	0.99	1.16	1.14	0.99	1.15	0.99		0.9852	0.8438	0.8064	0.7718	0.0002	0.0007	0.0005	0.0006	0.8797	0.7016	4.4458e-06	6.787e-06	0.822	0.9958		2.2463	2.5829	2.4163	2.2473	2.598	2.4012	2.2453	2.5679	2.4152	2.4022		100	100	100	100
	4260			beta-alanine	LC/MS pos early	55	C00099	HMDB0000056	239		1.01	1.01	1.08	1.08	1.01	1.08	1		0.7243	0.7785	0.8454	0.7718	0.0225	0.0202	0.0324	0.0128	0.6987	0.6411	0.0024	0.0012	0.9111	0.9958		0.9032	0.9757	0.9344	0.8979	0.9725	0.9431	0.9086	0.9789	0.94	0.9375		100	100	100	100
	4262			N-acetyl-beta-alanine	LC/MS polar	37432	C01073	HMDB0061880	76406		0.99	0.94	0.91	0.87	0.97	0.89	0.98		0.7391	0.7807	0.045	0.313	0.0022	0.0035	1.3114e-05	4.2881e-05	0.0966	0.2848	9.3856e-07	1.8985e-06	0.2261	0.9958		1.2677	1.1275	1.216	1.2737	1.1609	1.1755	1.2618	1.0951	1.2103	1.181		100	96	99	99
	4273		Pyrimidine Metabolism, Cytidine containing	cytosine	LC/MS pos early	573	C00380	HMDB0000630	597		0.96	1.08	1.39	1.56	1.02	1.47	1.06		0.6794	0.7625	0.4522	0.6573	0.0019	0.0032	8.1948e-05	0.0002	0.8199	0.6831	5.3616e-06	8.1087e-06	0.3893	0.9958		0.7864	1.1549	0.945	0.8027	1.1125	0.9611	0.7704	1.199	0.9258	0.981		92	93	93	96
	4277			N4-acetylcytidine	LC/MS neg	35130		HMDB0005923	107461		1	0.97	0.97	0.94	0.98	0.96	0.99		0.9381	0.8365	0.3986	0.6172	0.1906	0.0928	0.0205	0.009	0.5993	0.6003	0.0123	0.0046	0.4306	0.9958		0.6535	0.6246	0.644	0.6544	0.6339	0.6338	0.6526	0.6155	0.6432	0.6346		85	84	86	83
	4285			2'-O-methylcytidine	LC/MS pos early	57554			150971		1.05	0.98	1	0.94	1.01	0.97	0.97		0.231	0.5369	0.6646	0.7387	0.9743	0.3001	0.1133	0.0339	0.5841	0.5922	0.2682	0.0621	0.2495	0.9958		2.2934	2.2251	2.2423	2.2409	2.2437	2.2758	2.3471	2.2067	2.2948	2.2237		98	98	99	99
	4304		Pyrimidine Metabolism, Thymine containing	3-aminoisobutyrate	LC/MS pos early	1566	C05145	HMDB0002166	64956		1.09	1.02	0.97	0.91	1.06	0.94	0.97		0.0874	0.4272	0.6106	0.7201	0.3786	0.1532	0.012	0.0059	0.2072	0.3782	0.0173	0.0061	0.2098	0.9958		0.7815	0.7362	0.7382	0.7492	0.7273	0.7794	0.8152	0.7452	0.77	0.7472		100	100	100	100
	4305		Purine and Pyrimidine Metabolism	methylphosphate	LC/MS pos early	37070		HMDB61711	13130		0.94	0.95	0.96	0.96	0.94	0.96	1		0.0664	0.3868	0.0869	0.3678	0.0315	0.0255	0.0521	0.0189	0.0592	0.2304	0.0054	0.0023	0.8666	0.9958		1.3545	1.3023	1.3665	1.3952	1.3385	1.2909	1.315	1.2671	1.3267	1.3296		100	100	100	100
	4321	Cofactors and Vitamins	Nicotinate and Nicotinamide Metabolism	quinolinate	LC/MS polar	1899	C03722	HMDB0000232	1066		0.96	0.99	0.98	1.01	0.98	1	1.01		0.4584	0.6681	0.8466	0.7718	0.7562	0.2497	0.8103	0.1516	0.5085	0.5472	0.9602	0.1795	0.6972	0.9958		0.6059	0.6048	0.6131	0.6182	0.608	0.5978	0.5939	0.6017	0.6009	0.6099		81	81	78	77
	4325			nicotinamide	LC/MS pos early	594	C00153	HMDB0001406	936		0.93	0.94	1	1.01	0.94	1	1.01		0.001	0.0293	0.0058	0.0983	0.9325	0.2906	0.585	0.1205	5.0693e-05	0.002	0.7439	0.1452	0.6554	0.9958		0.7893	0.7928	0.8165	0.8172	0.8159	0.7664	0.7623	0.7705	0.7886	0.7935		100	100	100	100
	4328			nicotinamide riboside	LC/MS pos early	33013	C03150	HMDB0000855	439924		1	0.94	1.02	0.96	0.97	0.99	0.97		0.9802	0.8438	0.2664	0.5554	0.6932	0.235	0.3267	0.0772	0.5053	0.5464	0.6742	0.1342	0.3318	0.9958		0.7825	0.7723	0.7888	0.782	0.7957	0.7661	0.783	0.7495	0.7894	0.7656		68	65	64	69
	4329			nicotinamide adenine dinucleotide (NAD+)	LC/MS neg	5278	C00003		5892		1.03	1.01	0.91	0.9	1.02	0.9	0.99		0.2353	0.5369	0.602	0.7201	0.0007	0.0016	9.3202e-05	0.0002	0.2284	0.3851	1.5616e-06	2.9045e-06	0.6331	0.9958		28.2988	25.5984	26.628	27.8797	25.4325	27.2046	28.7241	25.7654	27.0282	26.8017		100	100	100	100
	4330			nicotinamide adenine dinucleotide reduced (NADH)	LC/MS neg	31475	C00004	HMDB0001487	439153		1.06	1.03	0.9	0.88	1.05	0.89	0.98		0.1799	0.494	0.5013	0.6871	0.0309	0.0254	0.0058	0.0034	0.1564	0.3547	0.0008	0.0005	0.6293	0.9958		4.2091	3.7416	3.8773	4.0803	3.6843	4.0619	4.342	3.7998	3.9997	3.9376		100	99	100	98
	4337			1-methylnicotinamide	LC/MS pos early	27665	C02918	HMDB0000699	457		0.89	0.84	0.92	0.87	0.86	0.9	0.97		0.2766	0.5558	0.1056	0.4018	0.4031	0.1606	0.1475	0.042	0.1015	0.2926	0.1099	0.0291	0.6521	0.9958		0.9311	0.8342	0.9495	0.988	0.9124	0.8181	0.8774	0.7628	0.8947	0.8681		100	99	99	97
	4343			trigonelline (N'-methylnicotinate)	LC/MS pos early	32401	C01004	HMDB0000875	5570		0.93	0.95	1.13	1.16	0.94	1.14	1.01		0.5058	0.685	0.6376	0.7315	0.0985	0.0568	0.0568	0.02	0.5174	0.5542	0.0147	0.0053	0.8436	0.9958		2.2957	2.6259	2.5289	2.3767	2.6909	2.3838	2.2175	2.5625	2.4428	2.4678		100	100	100	100
	4345			N1-methyl-2-pyridone-5-carboxamide	LC/MS neg	40469	C05842	HMDB0004193	69698		1.01	0.98	1.07	1.03	1	1.05	0.98		0.8593	0.8275	0.7907	0.7693	0.3463	0.1436	0.6483	0.1286	0.955	0.7167	0.3245	0.0737	0.7274	0.9958		1.1733	1.2314	1.204	1.1654	1.2439	1.2	1.1813	1.2189	1.2122	1.1919		100	100	100	100
	4346			N1-methyl-4-pyridone-3-carboxamide	LC/MS pos early	57584	C05843	HMDB0004194	440810		1.01	1.01	1.14	1.15	1.01	1.14	1		0.9566	0.8393	0.9284	0.7856	0.1026	0.0589	0.0941	0.0291	0.9317	0.7118	0.0228	0.0076	0.9745	0.9958		0.9478	1.0842	1.01	0.9452	1.0793	1.0174	0.9504	1.0891	1.0128	1.0146		95	99	96	98
	4347			adenosine 5'-diphosphoribose (ADP-ribose)	LC/MS pos early	558	C00301	HMDB0001178	192		1.04	1.03	0.93	0.93	1.04	0.93	1		0.3427	0.5835	0.3931	0.6124	0.0149	0.0151	0.0107	0.0054	0.3113	0.4369	0.0008	0.0005	0.9199	0.9958		0.9015	0.8384	0.8539	0.8845	0.8243	0.8852	0.9187	0.8528	0.8702	0.8685		100	100	100	100
	4354		Riboflavin Metabolism	flavin adenine dinucleotide (FAD)	LC/MS neg	2134	C00016	HMDB0001248	643975		0.95	0.96	1	1.01	0.95	1	1.01		0.0106	0.1659	0.0623	0.3335	0.7288	0.2431	0.3984	0.09	0.0173	0.1222	0.722	0.142	0.4004	0.9958		1.315	1.3195	1.3483	1.3515	1.3451	1.2869	1.2794	1.2945	1.3119	1.3227		100	100	100	100
	4358		Pantothenate and CoA Metabolism	pantothenate	LC/MS neg	1508	C00864	HMDB0000210	6613		1.02	1.01	1	1	1.01	1	1		0.67	0.7571	0.7507	0.7588	0.9926	0.3037	0.8773	0.1612	0.6761	0.6317	0.9183	0.1732	0.9078	0.9958		2.9291	2.9241	2.9076	2.9073	2.9079	2.9458	2.9511	2.9405	2.9294	2.9238		100	100	100	100
	4370		Ascorbate and Aldarate Metabolism	ascorbic acid 2-sulfate	LC/MS polar	63590		HMDB0060649	54676864		0.96	0.97	0.95	0.96	0.96	0.95	1		0.0796	0.4223	0.1307	0.4468	0.0043	0.0059	0.0101	0.0051	0.0666	0.2426	0.0003	0.0002	0.804	0.9958		0.8192	0.7809	0.8145	0.8354	0.7941	0.7854	0.8033	0.7679	0.7987	0.8009		100	100	100	100
	4371			ascorbic acid 3-sulfate*	LC/MS polar	63687			11425365		1.07	1.13	0.86	0.9	1.1	0.88	1.02		0.4428	0.6623	0.2112	0.5253	0.0458	0.0327	0.156	0.0439	0.2372	0.39	0.0186	0.0065	0.654	0.9958		0.3454	0.3034	0.3086	0.3332	0.2859	0.3395	0.3581	0.3219	0.32	0.3275		84	80	84	84
	4374			2-O-methylascorbic acid	LC/MS polar	63990		HMDB0240294	54726398		0.98	0.98	0.99	0.99	0.98	0.99	1		0.2628	0.5479	0.3391	0.595	0.5672	0.2049	0.7053	0.1368	0.2056	0.3782	0.5025	0.1066	0.8902	0.9958		0.8237	0.8169	0.8291	0.8333	0.8249	0.8116	0.8143	0.8089	0.8196	0.821		100	100	100	100
	4375			threonate	LC/MS polar	27738	C01620	HMDB0000943 HMDB0062620	5460407;151152		1	0.99	1.03	1.02	1	1.03	1		0.9638	0.8393	0.6648	0.7387	0.0695	0.0442	0.1653	0.0456	0.7689	0.6725	0.027	0.0088	0.7429	0.9958		4.4653	4.5949	4.5409	4.4674	4.6156	4.5184	4.4632	4.5743	4.5388	4.5205		100	100	100	100
	4378			oxalate (ethanedioate)	LC/MS neg	20694	C00209	HMDB0002329	971		0.97	0.97	0.99	0.99	0.97	0.99	1		0.113	0.4495	0.0943	0.3799	0.7088	0.2384	0.6409	0.1281	0.0236	0.1528	0.553	0.1151	0.9474	0.9958		2.6942	2.6763	2.721	2.7291	2.7129	2.65	2.6599	2.6402	2.6862	2.6842		100	100	100	100
	4379			gulonate*	LC/MS polar	46957	C00800	HMDB0003290	152304		1.01	0.97	1.02	0.99	0.99	1	0.98		0.7982	0.8062	0.3868	0.6094	0.2624	0.117	0.4008	0.0902	0.7369	0.6582	0.838	0.1603	0.1695	0.9958		0.7108	0.7126	0.715	0.7081	0.722	0.7084	0.7135	0.7032	0.7178	0.7056		93	95	96	93
	4429		Hemoglobin and Porphyrin Metabolism	heme	LC/MS pos late	41754	C00032	HMDB0003178	26945		0.86	0.91	0.96	1.02	0.88	0.99	1.03		0.1008	0.4315	0.3075	0.586	0.5328	0.1951	0.6839	0.1337	0.1443	0.3497	0.8772	0.1666	0.4671	0.9958		2.0997	2.0865	2.225	2.2655	2.1851	1.969	1.946	1.9923	2.0621	2.1245		100	100	100	100
	4433			biliverdin	LC/MS neg	2137	C00500	HMDB0001008	5280353		1.02	0.99	0.93	0.9	1	0.91	0.98		0.7683	0.7937	0.8617	0.772	0.0756	0.0474	0.0122	0.006	0.9479	0.7167	0.0036	0.0017	0.5524	0.9958		1.0382	0.9471	0.9894	1.0271	0.9532	0.9938	1.0494	0.9411	1.0001	0.9831		100	100	100	100
	4473		Vitamin B6 Metabolism	pyridoxate	LC/MS neg	31555	C00847	HMDB0000017	6723		0.97	0.87	1.05	0.95	0.92	1	0.95		0.5637	0.7009	0.0341	0.2778	0.2883	0.1256	0.2921	0.0714	0.1154	0.3091	0.9951	0.1851	0.1392	0.9958		1.5506	1.5509	1.6178	1.5779	1.6588	1.4865	1.5238	1.4501	1.5899	1.5127		100	100	100	100
	4484	Xenobiotics	Benzoate Metabolism	hippurate	LC/MS neg	15753	C01586	HMDB0000714	464		1	0.87	1.08	0.93	0.93	1	0.93		0.9871	0.8438	0.2923	0.5793	0.572	0.2052	0.61	0.1247	0.4616	0.5255	0.9688	0.1808	0.448	0.9958		0.9598	0.9634	0.9959	0.9588	1.0344	0.9285	0.9609	0.8972	0.997	0.9275		100	100	100	100
	4488			2-hydroxyhippurate (salicylurate)	LC/MS neg	18281	C07588	HMDB0000840	10253		0.87	0.82	1.21	1.13	0.84	1.17	0.97		0.1693	0.4837	0.0436	0.3069	0.0223	0.0202	0.1331	0.0388	0.0519	0.2203	0.0093	0.0037	0.5358	0.9958		1.0652	1.2417	1.2517	1.1398	1.3747	1.0567	0.9955	1.1216	1.1698	1.1306		96	98	99	100
	4490			3-hydroxyhippurate	LC/MS neg	39600		HMDB0006116	450268		1.11	1.01	1.05	0.96	1.06	1.01	0.96		0.5266	0.685	0.9406	0.7918	0.5966	0.2095	0.7122	0.1378	0.6946	0.6411	0.9091	0.1719	0.5261	0.9958		2.685	2.7064	2.6211	2.5535	2.6905	2.7723	2.8232	2.7224	2.7561	2.6366		98	98	99	99
	4492			4-hydroxyhippurate	LC/MS neg	35527		HMDB0013678	151012		0.96	1.05	1.36	1.49	1	1.42	1.05		0.6278	0.742	0.6119	0.7201	0.0004	0.001	1.8352e-05	5.3343e-05	0.9888	0.7242	6.3482e-07	1.3697e-06	0.412	0.9958		0.4955	0.7054	0.5909	0.5063	0.6897	0.5915	0.485	0.7214	0.5783	0.6044		90	96	88	97
	4499			benzoate	LC/MS neg	15778	C00180	HMDB0001870	243		1	0.94	1.07	1	0.97	1.04	0.97		0.9877	0.8438	0.4792	0.6757	0.1487	0.0776	0.9175	0.1681	0.6987	0.6411	0.27	0.0623	0.3363	0.9958		0.8874	0.9205	0.919	0.8881	0.9509	0.889	0.8868	0.8911	0.9183	0.8896		100	100	100	100
	4521			catechol sulfate	LC/MS neg	35320		HMDB0059724	3083879		1	1	1.21	1.21	1	1.21	1		0.9619	0.8393	0.9773	0.7962	0.0347	0.0271	0.0292	0.0118	0.9891	0.7242	0.0032	0.0015	0.957	0.9958		1.1738	1.4198	1.2915	1.1762	1.4181	1.2904	1.1714	1.4215	1.2889	1.2931		100	100	100	100
	4523			4-methylguaiacol sulfate	LC/MS neg	48418					1.07	0.94	1.25	1.1	1	1.18	0.94		0.3434	0.5835	0.3355	0.595	5.572e-05	0.0003	0.0444	0.0166	0.9926	0.7253	4.6752e-05	4.5576e-05	0.0624	0.9958		2.8588	3.3621	3.1011	2.7695	3.4723	3.0994	2.9509	3.2554	3.201	3.0026		99	100	98	94
	4524			guaiacol sulfate	LC/MS neg	46111		HMDB0060013	22473		0.97	0.93	1.29	1.24	0.95	1.27	0.98		0.5584	0.6992	0.1853	0.4982	4.8888e-05	0.0002	0.0005	0.0006	0.1784	0.3612	7.2804e-07	1.5502e-06	0.5945	0.9958		1.2926	1.6352	1.4936	1.314	1.6977	1.4152	1.2716	1.575	1.4693	1.4386		100	100	100	100
	4525			3-methyl catechol sulfate (1)	LC/MS neg	46165			118431379		0.77	0.85	2.39	2.64	0.81	2.51	1.05		0.1563	0.4804	0.382	0.6078	2.0159e-05	0.0001	3.5927e-06	2.0139e-05	0.1077	0.3009	1.2077e-08	5.922e-08	0.6931	0.9958		0.242	0.6081	0.4255	0.2752	0.6579	0.3458	0.2127	0.5621	0.3741	0.3933		96	96	91	99
	4527			4-ethylcatechol sulfate	LC/MS neg	63072					0.79	0.9	2.09	2.39	0.84	2.24	1.07		0.2662	0.5479	0.6242	0.7219	0.0011	0.0023	0.0002	0.0003	0.2585	0.4021	3.756e-06	6.078e-06	0.656	0.9958		0.2963	0.6624	0.4822	0.3333	0.6975	0.407	0.2633	0.6291	0.4286	0.4579		92	92	91	96
	4528			4-methylcatechol sulfate	LC/MS neg	46146		HMDB0240459	54104170		1.01	0.98	0.95	0.93	0.99	0.94	0.99		0.9616	0.8393	0.8404	0.7718	0.4035	0.1606	0.18	0.0486	0.9354	0.7128	0.1277	0.0332	0.7108	0.9958		0.7089	0.6658	0.6902	0.7068	0.6739	0.6839	0.7109	0.6579	0.6921	0.6819		100	100	100	100
	4529			4-allylcatechol sulfate	LC/MS neg	63597					1.02	1.08	0.92	0.97	1.05	0.95	1.03		0.8629	0.8278	0.5068	0.6907	0.3485	0.1441	0.7571	0.1447	0.6206	0.6125	0.3785	0.084	0.6533	0.9958		1.2363	1.1704	1.1749	1.2244	1.1273	1.2316	1.2484	1.2151	1.1863	1.2197		77	73	82	77
	4533			p-hydroxybenzaldehyde	LC/MS neg	17665	C00633	HMDB0011718	126		0.93	0.88	1.04	0.98	0.91	1.01	0.97		0.0191	0.2303	0.0002	0.0069	0.09	0.0535	0.4681	0.1012	0.0013	0.0258	0.4737	0.1015	0.0893	0.9958		3.0487	3.0825	3.2187	3.1583	3.2802	2.9197	2.9429	2.8967	3.107	3.0247		100	100	100	100
	4540			4-acetylphenol sulfate	LC/MS neg	44620			4684006		1.09	0.99	1.94	1.77	1.04	1.85	0.96		0.5586	0.6992	0.9621	0.7938	2.3521e-05	0.0001	0.0001	0.0002	0.7323	0.6572	4.0787e-07	9.9419e-07	0.6155	0.9958		0.9155	1.6968	1.2224	0.8777	1.7026	1.2708	0.955	1.691	1.2752	1.2183		54	85	53	76
	4546			4-ethylphenylsulfate	LC/MS neg	36099	C13637	HMDB0062551	20822574		0.73	0.7	0.99	0.95	0.72	0.97	0.98		0.2348	0.5369	0.1878	0.4982	0.7595	0.2502	0.1735	0.0474	0.2088	0.3782	0.2377	0.0562	0.4471	0.9958		0.7254	0.7049	0.8444	0.8488	0.84	0.6055	0.6199	0.5915	0.7216	0.7086		98	97	96	94
	4548			4-vinylphenol sulfate	LC/MS neg	36098	C05627	HMDB0062775	6426766		0.98	1	1.13	1.15	0.99	1.14	1.01		0.8728	0.8278	0.9881	0.7964	0.0627	0.0414	0.0301	0.0121	0.9272	0.7095	0.0061	0.0025	0.8051	0.9958		0.4535	0.5158	0.4868	0.4589	0.5164	0.4806	0.4482	0.5153	0.4811	0.4863		93	95	92	93
	4553			4-vinylcatechol sulfate	LC/MS neg	64579					0.93	0.95	2.12	2.16	0.94	2.14	1.01		0.7336	0.7807	0.7998	0.7714	0.0012	0.0024	0.0009	0.0009	0.6746	0.6317	1.3673e-05	1.6762e-05	0.951	0.9958		0.1464	0.3138	0.2213	0.1519	0.3225	0.2076	0.1411	0.3054	0.2133	0.2153		25	47	23	47
	4564			3-methoxycatechol sulfate (1)	LC/MS neg	48763			129892430		0.92	1.03	1.29	1.45	0.98	1.37	1.06		0.7313	0.7804	0.8909	0.773	0.1229	0.0671	0.0282	0.0116	0.9076	0.7076	0.0104	0.004	0.6075	0.9958		0.5482	0.7487	0.6487	0.5716	0.7364	0.6327	0.5258	0.7613	0.6223	0.6596		92	96	87	94
	4567			methyl-4-hydroxybenzoate sulfate	LC/MS neg	48429		HMDB0041646	10657183		1.03	0.99	1.08	1.04	1.01	1.06	0.98		0.8975	0.8338	0.9651	0.7938	0.2921	0.1269	0.6102	0.1247	0.9653	0.7167	0.2709	0.0624	0.6953	0.9958		0.2239	0.2374	0.2294	0.2205	0.2386	0.2317	0.2274	0.2362	0.2329	0.2282		70	71	64	74
	4569			propyl 4-hydroxybenzoate sulfate	LC/MS neg	48460		HMDB0135261	131838881		1.02	1.01	0.99	0.98	1.02	0.99	0.99		0.7367	0.7807	0.9105	0.7761	0.764	0.2505	0.2982	0.0722	0.8187	0.683	0.3434	0.0772	0.5961	0.9958		0.4118	0.4058	0.4055	0.4068	0.4041	0.4121	0.4169	0.4075	0.4105	0.4071		7	5	9	8
	4575			p-cresol sulfate	LC/MS neg	36103		HMDB0011635	4615423		0.84	0.82	0.93	0.91	0.83	0.92	0.99		0.1387	0.4804	0.0949	0.3799	0.0617	0.0413	0.0138	0.0067	0.109	0.3018	0.0033	0.0016	0.6272	0.9958		0.658	0.6067	0.6932	0.7175	0.6697	0.5759	0.6034	0.5496	0.6357	0.628		100	100	100	100
	4582			o-cresol sulfate	LC/MS neg	36845		HMDB0011635	11615528		0.99	0.95	1.58	1.5	0.97	1.54	0.98		0.9403	0.8365	0.445	0.6535	1.179e-07	2.6121e-06	9.9914e-07	6.0334e-06	0.5526	0.5763	1.6311e-10	1.4664e-09	0.6252	0.9958		0.2497	0.3847	0.3145	0.2504	0.3951	0.3054	0.2491	0.3745	0.3137	0.3062		86	90	84	91
	4607			2-methoxyhydroquinone sulfate (1)	LC/MS neg	64049					0.95	1.17	1.46	1.8	1.06	1.62	1.11		0.7662	0.7937	0.3458	0.5975	0.0309	0.0254	0.0013	0.0011	0.6457	0.6231	0.0002	0.0002	0.3808	0.9958		0.4685	0.7573	0.5795	0.4803	0.6992	0.6121	0.4569	0.8202	0.5652	0.6277		29	52	27	59
	4613		Xanthine Metabolism	caffeine	LC/MS pos early	569	C07481	HMDB0001847	2519		0.74	0.79	2.69	2.87	0.76	2.78	1.03		0.2459	0.5369	0.3618	0.6014	0.0004	0.0011	0.0002	0.0003	0.1457	0.3503	2.0832e-06	3.7456e-06	0.8574	0.9958		0.6469	1.7954	1.2329	0.7523	2.0205	0.9421	0.5564	1.5953	1.0602	1.0955		90	93	87	88
	4614			paraxanthine	LC/MS neg	18254	C13747	HMDB0001860	4687		0.85	0.93	1.26	1.38	0.89	1.32	1.05		0.252	0.5387	0.6014	0.7201	0.1112	0.0622	0.0307	0.0123	0.2566	0.4021	0.0101	0.0039	0.6536	0.9958		1.2802	1.6878	1.5602	1.3897	1.7516	1.3848	1.1793	1.6262	1.4372	1.5033		84	89	81	82
	4615			theobromine	LC/MS pos early	18392	C07480	HMDB0002825	5429		1	0.95	1.15	1.09	0.97	1.12	0.98		0.985	0.8438	0.7921	0.7693	0.1795	0.089	0.3694	0.0854	0.8795	0.7016	0.1173	0.0307	0.7436	0.9958		1.1834	1.3259	1.2694	1.1855	1.3593	1.236	1.1813	1.2932	1.2672	1.2382		100	100	100	100
	4616			theophylline	LC/MS pos early	18394	C07130	HMDB0001889	2153		0.91	0.89	1.16	1.13	0.9	1.14	0.99		0.3672	0.6078	0.2816	0.5678	0.0783	0.0488	0.1249	0.0366	0.2583	0.4021	0.0232	0.0077	0.8616	0.9958		1.5716	1.7991	1.7753	1.6511	1.9088	1.5927	1.4959	1.6957	1.6898	1.6733		100	100	100	99
	4617			1-methylurate	LC/MS polar	34395	C16359	HMDB0003099	69726		0.98	0.97	1.16	1.15	0.98	1.15	1		0.8574	0.8275	0.8336	0.7718	0.154	0.0795	0.1645	0.0455	0.8146	0.6824	0.0509	0.0153	0.9787	0.9958		1.2537	1.4472	1.3633	1.2678	1.4661	1.3308	1.2398	1.4284	1.3482	1.3457		97	97	98	94
	4619			1,3-dimethylurate	LC/MS neg	32391		HMDB0001857	70346		0.93	1.16	0.91	1.13	1.04	1.02	1.12		0.4781	0.6796	0.1711	0.4804	0.3369	0.1408	0.2065	0.0542	0.6572	0.6254	0.8238	0.1583	0.1203	0.9958		1.2833	1.3034	1.2703	1.3325	1.2111	1.3167	1.236	1.4026	1.2235	1.3671		64	57	56	68
	4620			1,7-dimethylurate	LC/MS neg	34400	C16356	HMDB0011103	91611		0.92	0.87	1.07	1.01	0.9	1.04	0.97		0.5036	0.685	0.2493	0.5477	0.5864	0.2077	0.9598	0.1748	0.2184	0.3812	0.6739	0.1342	0.7265	0.9958		1.9717	2.0437	2.1218	2.0533	2.1925	1.8992	1.8934	1.9049	2.0375	1.9777		92	93	88	87
	4622			1,3,7-trimethylurate	LC/MS neg	34404	C16361	HMDB0002123	79437		0.85	0.88	2.15	2.24	0.86	2.19	1.02		0.449	0.6631	0.563	0.709	0.0012	0.0024	0.0007	0.0008	0.3464	0.4557	1.0928e-05	1.4147e-05	0.8985	0.9958		0.6427	1.41	1.0245	0.6986	1.5025	0.8846	0.5913	1.3232	0.9426	0.9614		76	89	74	81
	4623			1-methylxanthine	LC/MS neg	34389	C16358	HMDB0010738	80220		0.98	0.98	1.12	1.13	0.98	1.13	1		0.8409	0.8272	0.8969	0.7748	0.3302	0.1387	0.2967	0.072	0.8153	0.6824	0.1566	0.0396	0.9598	0.9958		1.0742	1.2132	1.1529	1.0872	1.2226	1.1303	1.0614	1.2038	1.1392	1.144		75	81	73	77
	4624			3-methylxanthine	LC/MS neg	32445	C16357	HMDB0001886	70639		1.03	1.01	0.97	0.95	1.02	0.96	0.99		0.8804	0.8278	0.9617	0.7938	0.4916	0.1846	0.28	0.0696	0.9197	0.7095	0.2143	0.052	0.7761	0.9958		1.3652	1.3143	1.3284	1.3481	1.309	1.3506	1.3824	1.3196	1.3452	1.3337		86	88	89	82
	4625			7-methylxanthine	LC/MS pos early	34390	C16353	HMDB0001991	68374		1.21	1.03	1.1	0.93	1.11	1.01	0.92		0.2879	0.558	0.885	0.773	0.2219	0.1046	0.3528	0.0824	0.5237	0.5571	0.8303	0.1594	0.1326	0.9958		1.0533	1.0653	1.0044	0.9589	1.0521	1.1172	1.1571	1.0788	1.1033	1.0171		88	92	93	91
	4626			5-acetylamino-6-amino-3-methyluracil	LC/MS polar	34424	C16366	HMDB0004400	88299		0.94	0.93	1.05	1.04	0.93	1.04	1		0.5789	0.7114	0.526	0.6977	0.5015	0.1873	0.5959	0.1223	0.5207	0.5568	0.3969	0.0875	0.9192	0.9958		1.2034	1.2533	1.273	1.2443	1.3022	1.1847	1.1637	1.2061	1.231	1.2251		95	95	91	92
	4627			5-acetylamino-6-formylamino-3-methyluracil	LC/MS polar	34401	C16365	HMDB0011105	108214		1.02	1.06	0.96	1	1.04	0.98	1.02		0.8583	0.8275	0.5903	0.7178	0.7153	0.2395	0.9843	0.1776	0.6375	0.6185	0.807	0.1555	0.7856	0.9958		0.189	0.1855	0.1835	0.1871	0.1799	0.1911	0.1909	0.1913	0.1854	0.1892		35	32	34	36
	4633		Tobacco Metabolite	cotinine	LC/MS pos early	553		HMDB0001046	408		1	1	1	1	1	1	1		0.9416	0.8365	0.6081	0.7201	0.3505	0.1446	0.1732	0.0474	0.6784	0.6317	0.1074	0.0287	0.7556	0.9958		0.6176	0.6159	0.6169	0.6176	0.6162	0.6165	0.6175	0.6155	0.6169	0.6166		8	8	8	8
	4634			hydroxycotinine	LC/MS pos early	38661		HMDB0001390	107963		0.98	0.99	1	1	0.99	1	1		0.3051	0.5621	0.3748	0.607	0.8172	0.2635	0.1759	0.0478	0.337	0.4499	0.2609	0.0609	0.4197	0.9958		0.5649	0.5658	0.5694	0.5693	0.5695	0.5614	0.5606	0.5621	0.5651	0.5657		8	8	8	8
	4635			cotinine N-oxide	LC/MS pos early	38662		HMDB0001411	9815514		0.99	0.99	0.98	0.99	0.99	0.99	1		0.4379	0.6608	0.6433	0.7332	0.2382	0.1099	0.3836	0.0873	0.382	0.4816	0.1497	0.0382	0.8236	0.9958		0.4635	0.4574	0.4623	0.4658	0.4588	0.4586	0.4612	0.4561	0.46	0.4609		8	8	8	8
	4652		Food Component/Plant	maltol sulfate	LC/MS neg	48696					1.02	1.2	3.56	4.21	1.11	3.87	1.09		0.9351	0.8365	0.3624	0.6014	2.769e-07	3.8744e-06	2.151e-08	3.3761e-07	0.4821	0.5325	2.3789e-11	3.2983e-10	0.556	0.9958		0.4052	1.568	0.7578	0.4018	1.4289	0.8384	0.4085	1.7206	0.764	0.8315		11	73	10	82
	4659			2-piperidinone	LC/MS pos early	43400		HMDB0011749	12665		0.86	0.83	0.94	0.91	0.84	0.93	0.98		0.0525	0.3565	0.0231	0.2237	0.1228	0.0671	0.0213	0.0092	0.0298	0.1747	0.0084	0.0033	0.5466	0.9958		0.8905	0.8275	0.9351	0.9625	0.9085	0.788	0.8239	0.7538	0.8652	0.8518		100	100	100	100
	4705			sucralose	LC/MS neg	36649	C12285	HMDB0031554	71485		0.99	1	1.14	1.15	1	1.15	1.01		0.9072	0.835	0.9868	0.7963	0.0917	0.0541	0.069	0.0233	0.9484	0.7167	0.0161	0.0058	0.918	0.9958		1.5348	1.759	1.6464	1.5421	1.7578	1.6397	1.5274	1.7602	1.6386	1.6476		45	43	47	43
	4795			2,3-dihydroxyisovalerate	LC/MS polar	38276	C04039	HMDB0012141	677		0.87	0.98	1.33	1.49	0.93	1.41	1.06		0.2983	0.5583	0.8828	0.773	0.0321	0.0258	0.0034	0.0023	0.4003	0.4915	0.0005	0.0003	0.5254	0.9958		0.6977	0.9819	0.8601	0.7462	0.9912	0.7966	0.6524	0.9727	0.8042	0.852		97	97	98	99
	4804			2-oxindole-3-acetate	LC/MS pos early	40479		HMDB0035514	3080590		0.89	0.93	1.08	1.12	0.91	1.1	1.02		0.0981	0.4315	0.2658	0.5554	0.2406	0.1101	0.0867	0.0274	0.0531	0.2203	0.0438	0.0135	0.6903	0.9958		0.5927	0.6534	0.6521	0.6269	0.6783	0.5939	0.5603	0.6295	0.6165	0.6282		76	81	72	79
	4808			3-formylindole	LC/MS pos early	62863	C08493	HMDB29737	10256		0.96	0.93	1.03	0.99	0.95	1.01	0.98		0.0941	0.4309	0.0022	0.0544	0.1802	0.0892	0.601	0.1231	0.0069	0.0802	0.5533	0.1151	0.1894	0.9958		1.3052	1.3156	1.3471	1.3298	1.3645	1.2748	1.2811	1.2685	1.3222	1.2988		100	100	100	100
	4828			gluconate	LC/MS polar	587	C00257	HMDB0000625	3085666;10690		0.93	0.86	1.15	1.06	0.89	1.1	0.96		0.1152	0.4495	0.0012	0.0338	0.0028	0.0043	0.2032	0.0535	0.0009	0.0176	0.003	0.0015	0.1845	0.9958		3.7503	4.1427	4.1718	3.8864	4.4783	3.7241	3.619	3.8322	4.0258	3.8592		100	100	100	100
	4835			4-acetylcatechol sulfate (1)	LC/MS neg	62798					0.9	0.92	2.16	2.21	0.91	2.18	1.01		0.546	0.6945	0.6425	0.7332	5.4936e-05	0.0003	3.5824e-05	8.4138e-05	0.451	0.519	1.2211e-07	3.9438e-07	0.9209	0.9958		1.0831	2.3657	1.6749	1.1401	2.4607	1.5298	1.029	2.2743	1.5912	1.6102		80	90	83	89
	4839			alliin	LC/MS pos early	41494	C08265	HMDB0033592	87310		1.02	0.99	1.22	1.18	1	1.2	0.98		0.9334	0.8365	0.9609	0.7938	0.1108	0.0622	0.1746	0.0476	0.9852	0.7239	0.041	0.0127	0.8575	0.9958		0.664	0.7979	0.7264	0.6575	0.8024	0.7293	0.6705	0.7933	0.7335	0.7222		55	60	54	67
	4840			N-acetylalliin	LC/MS pos early	45404					1.15	1.14	0.97	0.97	1.15	0.97	1		0.5177	0.685	0.5358	0.7	0.7626	0.2505	0.7122	0.1378	0.5091	0.5472	0.6356	0.1286	0.9622	0.9958		0.6003	0.5822	0.5519	0.5596	0.5444	0.6332	0.644	0.6226	0.5921	0.5903		79	80	77	81
	4876			cinnamoylglycine	LC/MS neg	38637		HMDB0011621	709625		0.99	0.93	0.92	0.86	0.96	0.89	0.97		0.8899	0.8305	0.3884	0.6096	0.3733	0.1514	0.1107	0.0334	0.4787	0.5325	0.0813	0.0224	0.6071	0.9958		0.868	0.7754	0.8391	0.8734	0.8061	0.8021	0.8626	0.7459	0.8339	0.8071		91	91	90	90
	4897			genistein sulfate*	LC/MS neg	62061					0.98	1.01	1.04	1.08	1	1.06	1.02		0.764	0.7937	0.8543	0.772	0.5717	0.2052	0.2742	0.0687	0.9405	0.7151	0.2431	0.0572	0.7031	0.9958		0.4295	0.4544	0.4427	0.4344	0.4513	0.4408	0.4247	0.4575	0.4378	0.4458		7	11	6	9
	4916			ergothioneine	LC/MS pos early	37459	C05570	HMDB0003045	5351619		1.13	1.13	0.95	0.95	1.13	0.95	1		0.1508	0.4804	0.1524	0.4659	0.0034	0.0049	0.0032	0.0022	0.149	0.3525	0.0001	9.1932e-05	0.9806	0.9958		1.6964	1.6141	1.5585	1.5975	1.5204	1.757	1.8015	1.7136	1.655	1.6545		100	100	100	100
	4920			3-ethylcatechol sulfate (1)	LC/MS neg	62796					0.82	0.82	1.49	1.49	0.82	1.49	1		0.135	0.4804	0.1227	0.4293	0.0029	0.0044	0.0033	0.0023	0.0344	0.1845	7.12e-05	6.401e-05	0.971	0.9958		0.2618	0.3902	0.3525	0.2883	0.431	0.2899	0.2378	0.3533	0.3202	0.3191		38	62	32	53
	4924			ferulic acid 4-sulfate	LC/MS neg	47114		HMDB0029200	6305574		0.88	1.04	4.86	5.76	0.96	5.29	1.09		0.4934	0.685	0.8165	0.7718	2.5444e-10	3.3822e-08	1.9304e-11	1.973e-09	0.7478	0.6623	5e-15	3.77e-13	0.5169	0.9958		0.3195	1.6906	0.7505	0.3403	1.6548	0.7197	0.2999	1.7271	0.7045	0.7667		25	91	19	91
	4928			quinate	LC/MS polar	18335	C00296	HMDB0003072	6508		0.94	1.02	1.26	1.36	0.98	1.31	1.04		0.5213	0.685	0.8576	0.772	0.0003	0.0008	7.1717e-06	3.2161e-05	0.7994	0.6753	2.7236e-07	7.2398e-07	0.3239	0.9958		1.2367	1.6183	1.4301	1.2744	1.6048	1.3994	1.2001	1.6319	1.3878	1.4421		100	100	100	100
	4954			histidine betaine (hercynine)*	LC/MS pos early	62278		HMDB0029422	3083620		0.99	0.97	0.99	0.96	0.98	0.98	0.99		0.8779	0.8278	0.4909	0.6837	0.5944	0.2095	0.0972	0.03	0.6562	0.6254	0.1223	0.0319	0.4099	0.9958		2.4695	2.4108	2.4642	2.4783	2.4501	2.416	2.4607	2.3722	2.4554	2.4247		100	100	100	100
	4982			mannonate*	LC/MS polar	62864			3246006		0.96	0.98	0.99	1.02	0.97	1.01	1.01		0.1438	0.4804	0.5264	0.6977	0.7735	0.2523	0.3946	0.0893	0.2258	0.3846	0.6875	0.1358	0.4209	0.9958		0.9613	0.9667	0.9773	0.9801	0.9746	0.9508	0.943	0.9588	0.9586	0.9694		100	100	100	100
	4986			menthol glucuronide	LC/MS neg	64873					0.79	0.97	0.89	1.1	0.88	0.99	1.11		0.2242	0.5357	0.8831	0.773	0.5536	0.2005	0.6266	0.1269	0.334	0.4475	0.94	0.1763	0.4464	0.9958		0.1477	0.1462	0.1568	0.1659	0.1482	0.1377	0.1314	0.1442	0.1396	0.1547		60	63	62	63
	4991			N-(2-furoyl)glycine	LC/MS neg	31536		HMDB0000439	21863		0.77	0.93	1.83	2.23	0.85	2.02	1.1		0.1547	0.4804	0.7119	0.7446	0.0021	0.0034	9.0992e-05	0.0002	0.2049	0.3782	3.6081e-06	5.8977e-06	0.4494	0.9958		1.633	3.3026	2.5238	1.8643	3.4166	2.1369	1.4304	3.1925	2.2107	2.4397		99	100	100	100
	5029			piperine	LC/MS pos late	33935	C03882	HMDB0029377	638024		0.84	0.8	1.1	1.05	0.82	1.07	0.98		0.1481	0.4804	0.0718	0.3471	0.1341	0.0722	0.4423	0.0968	0.0876	0.2725	0.1122	0.0296	0.5914	0.9958		0.2447	0.2627	0.2798	0.2669	0.2932	0.2297	0.2244	0.2352	0.2565	0.2506		93	91	92	93
	5033			glucuronide of piperine metabolite C17H21NO3 (4)*	LC/MS neg	62291					0.9	0.87	0.92	0.89	0.88	0.9	0.98		0.2367	0.5369	0.1054	0.4018	0.0348	0.0271	0.0024	0.0018	0.1464	0.3503	0.0005	0.0003	0.4204	0.9958		0.4569	0.4134	0.4623	0.481	0.4443	0.4085	0.4339	0.3846	0.4391	0.4301		85	81	81	81
	5041			sulfate of piperine metabolite C16H19NO3 (2)*	LC/MS neg	62295					0.94	0.92	1	0.98	0.93	0.99	0.99		0.5308	0.6878	0.383	0.6078	0.961	0.2967	0.7732	0.1466	0.3866	0.4821	0.8655	0.1648	0.8116	0.9958		0.4749	0.4708	0.4907	0.4898	0.4915	0.4557	0.4605	0.4509	0.4758	0.4699		82	84	84	83
	5042			sulfate of piperine metabolite C16H19NO3 (3)*	LC/MS neg	62296					0.9	0.9	0.94	0.94	0.9	0.94	1		0.3703	0.6088	0.348	0.5977	0.3793	0.1532	0.3421	0.0801	0.3172	0.4391	0.1997	0.0488	0.9589	0.9958		0.4155	0.3902	0.4242	0.4372	0.4116	0.3822	0.3949	0.3699	0.4032	0.4022		62	65	63	67
	5047			sulfate of piperine metabolite C18H21NO3 (1)*	LC/MS neg	62297					0.89	0.95	0.93	1	0.92	0.96	1.03		0.2891	0.558	0.6488	0.737	0.3508	0.1446	0.9529	0.1741	0.3891	0.4838	0.4815	0.1028	0.5342	0.9958		0.5754	0.5541	0.5883	0.6095	0.5679	0.5419	0.5431	0.5407	0.5554	0.5741		71	69	71	71
	5065			saccharin	LC/MS neg	21151	C12283	HMDB0029723	5143		1.04	0.91	1.01	0.89	0.97	0.95	0.94		0.7894	0.8018	0.5011	0.6871	0.9207	0.288	0.3827	0.0873	0.784	0.6743	0.5823	0.1199	0.4908	0.9958		0.6723	0.6383	0.6644	0.66	0.6688	0.6459	0.6849	0.6091	0.6768	0.6341		36	37	32	30
	5067			acesulfame	LC/MS neg	48569		HMDB0033585	36573		0.99	0.99	1.59	1.58	0.99	1.59	1		0.9772	0.8438	0.9655	0.7938	0.0841	0.0514	0.0866	0.0274	0.9595	0.7167	0.017	0.006	0.9917	0.9963		0.2699	0.4287	0.3418	0.271	0.4311	0.3386	0.2689	0.4262	0.3405	0.3398		53	54	52	46
	5068			S-allylcysteine	LC/MS pos early	43239		HMDB0034323	98280		0.96	0.97	1.2	1.21	0.96	1.2	1		0.875	0.8278	0.898	0.7748	0.2551	0.1154	0.2359	0.0605	0.8759	0.7016	0.1052	0.0282	0.9721	0.9958		0.333	0.3999	0.3718	0.34	0.4067	0.3581	0.3262	0.3932	0.3642	0.3656		60	73	67	76
	5087			stachydrine	LC/MS pos early	34384	C10172	HMDB0004827	115244		0.94	1.02	1.04	1.13	0.98	1.08	1.04		0.357	0.5962	0.7299	0.7552	0.4243	0.1659	0.022	0.0095	0.7283	0.656	0.03	0.0097	0.2585	0.9958		0.4997	0.5417	0.5251	0.5147	0.5358	0.5155	0.4851	0.5477	0.5098	0.5309		100	100	100	100
	5101			thymol sulfate	LC/MS neg	36095	C09908	HMDB0062720	12456386		1.05	1.01	1.3	1.26	1.03	1.28	0.98		0.8405	0.8272	0.9553	0.7934	0.113	0.0629	0.1616	0.045	0.8815	0.7022	0.0389	0.0121	0.8883	0.9958		0.0755	0.0967	0.0842	0.0738	0.0961	0.0867	0.0772	0.0973	0.0861	0.0847		92	93	89	93
	5112			4-allylphenol sulfate	LC/MS neg	37181			66633409		1.13	1.11	0.99	0.98	1.12	0.98	0.99		0.3764	0.6127	0.4483	0.6542	0.855	0.2732	0.5445	0.114	0.4015	0.4915	0.5771	0.1191	0.7637	0.9958		0.647	0.6366	0.6073	0.6095	0.605	0.6782	0.6867	0.6698	0.6445	0.639		92	92	92	92
	5113			ethyl alpha-glucopyranoside	LC/MS pos early	63152		HMDB0029968	11127487		0.99	1.08	1.13	1.23	1.04	1.18	1.04		0.9536	0.8393	0.6107	0.7201	0.2577	0.1159	0.0576	0.0202	0.7974	0.675	0.0353	0.0111	0.5603	0.9958		0.1919	0.2265	0.2049	0.1928	0.2178	0.2122	0.1911	0.2356	0.204	0.2131		96	97	92	99
	5140			4-vinylguaiacol sulfate	LC/MS neg	48442		HMDB0127980	53803570		0.8	1.11	4.03	5.61	0.94	4.75	1.18		0.2251	0.5357	0.5852	0.7175	6.136e-09	2.7188e-07	3.6778e-11	1.973e-09	0.6318	0.6182	4.3e-14	2.321e-12	0.215	0.9958		0.2608	1.2401	0.5869	0.2922	1.1787	0.551	0.2327	1.3047	0.5237	0.6175		31	79	13	86
	5143			umbelliferone sulfate	LC/MS neg	48674		HMDB0240565	129659		0.89	0.82	1.79	1.65	0.86	1.72	0.96		0.4256	0.6567	0.1795	0.4902	0.0003	0.0008	0.0013	0.0011	0.1328	0.3356	5.5392e-06	8.2235e-06	0.6928	0.9958		0.1817	0.3117	0.2572	0.1925	0.3438	0.2201	0.1715	0.2825	0.2428	0.2332		31	51	20	43
	5144			daidzein sulfate (2)	LC/MS neg	48728			12114465		1	0.98	1.12	1.09	0.99	1.1	0.99		0.9815	0.8438	0.8467	0.7718	0.1715	0.0859	0.2748	0.0687	0.9208	0.7095	0.0866	0.0237	0.838	0.9958		0.3132	0.3456	0.3305	0.3128	0.3491	0.3275	0.3136	0.3421	0.3309	0.3271		10	20	10	13
	5146			eugenol sulfate	LC/MS neg	48715		HMDB0135245	180632		1.01	0.8	1.99	1.57	0.9	1.77	0.89		0.9245	0.8359	0.1191	0.4238	1.9362e-05	0.0001	0.0027	0.002	0.2955	0.4261	1.468e-06	2.783e-06	0.2393	0.9958		0.6396	1.1298	0.8959	0.6354	1.2632	0.8067	0.6439	1.0106	0.9019	0.8013		48	76	53	79
	5153			2-keto-3-deoxy-gluconate	LC/MS polar	48141	C00204	HMDB0001353	161227		1.01	1.01	1.02	1.01	1.01	1.01	1		0.5064	0.685	0.8022	0.7718	0.2508	0.1138	0.5409	0.1135	0.5922	0.5952	0.216	0.0522	0.6974	0.9958		0.7385	0.749	0.7401	0.7333	0.747	0.7473	0.7437	0.751	0.7453	0.7421		100	100	100	100
	5155			isoeugenol sulfate	LC/MS neg	48997			122198202		0.9	0.87	1.06	1.04	0.89	1.05	0.99		0.2749	0.5558	0.186	0.4982	0.0659	0.0425	0.2677	0.0673	0.2177	0.3812	0.0406	0.0126	0.5807	0.9958		0.6785	0.7116	0.7385	0.7167	0.761	0.6537	0.6423	0.6654	0.6991	0.6906		10	21	6	18
	5226			(2,4 or 2,5)-dimethylphenol sulfate	LC/MS neg	62533					1	0.98	1.18	1.15	0.99	1.16	0.99		0.9544	0.8393	0.7885	0.7693	0.0017	0.003	0.0065	0.0037	0.9077	0.7076	0.0001	9.3739e-05	0.7014	0.9958		0.1476	0.1718	0.1599	0.1473	0.1736	0.1586	0.1479	0.17	0.1603	0.1582		32	46	24	40
	5227			caffeic acid sulfate	LC/MS neg	53254		HMDB0041708	21668705		0.91	0.86	3.86	3.66	0.88	3.76	0.97		0.7029	0.7691	0.5604	0.707	5.499e-06	3.9511e-05	1.0256e-05	3.8196e-05	0.4962	0.5397	1.0141e-08	5.1283e-08	0.8866	0.9958		0.5132	1.9297	1.0583	0.5388	2.0788	0.9357	0.4888	1.7912	1.008	0.9824		22	74	17	71
	5242			vanilloylglycine	LC/MS neg	63853		HMDB0060026	3083688		0.94	1.06	3.75	4.2	1	3.97	1.06		0.8476	0.8272	0.855	0.772	7.9338e-05	0.0003	2.5339e-05	6.9775e-05	0.9947	0.7253	1.2429e-07	3.9438e-07	0.7909	0.9958		0.1954	0.7751	0.3894	0.2011	0.7542	0.3889	0.1898	0.7966	0.3784	0.4002		37	88	24	88
	5248			ethyl beta-glucopyranoside	LC/MS pos early	64131		HMDB0029968	121667		0.94	0.99	1.14	1.21	0.97	1.18	1.03		0.646	0.7472	0.956	0.7934	0.104	0.0593	0.0252	0.0107	0.7783	0.6743	0.0082	0.0033	0.6261	0.9958		1.1561	1.3587	1.2755	1.1929	1.3638	1.2314	1.1203	1.3536	1.2361	1.2707		97	100	94	96
	5274			2-aminophenol sulfate	LC/MS neg	43266		HMDB0061116	181670		1.03	1.07	0.9	0.93	1.05	0.91	1.02		0.6546	0.7472	0.2746	0.5641	0.0847	0.0516	0.2785	0.0695	0.3085	0.4348	0.0508	0.0153	0.6301	0.9958		0.4897	0.4478	0.4567	0.4826	0.4321	0.4802	0.4969	0.4641	0.4633	0.4733		30	23	32	30
	5322		Bacterial/Fungal	lactobacillic acid	LC/MS neg	63048			656761		0.93	0.94	0.96	0.97	0.94	0.96	1.01		0.0556	0.3631	0.1161	0.4167	0.1926	0.0933	0.3653	0.0847	0.037	0.1875	0.1226	0.0319	0.7702	0.9958		0.5983	0.5767	0.6069	0.6203	0.5938	0.5685	0.5771	0.5601	0.5854	0.5894		100	99	98	98
	5353			N-methylpipecolate	LC/MS pos early	47101			11286529		1	0.97	1	0.98	0.99	0.99	0.99		0.9255	0.8359	0.4918	0.6837	0.9816	0.301	0.349	0.0816	0.6619	0.6263	0.4956	0.1054	0.5162	0.9958		1.3519	1.3362	1.3539	1.3543	1.3535	1.3343	1.3496	1.3192	1.3516	1.3366		100	100	100	100
	5424		Drug - Analgesics, Anesthetics	desmethylnaproxen sulfate	LC/MS neg	46106			184679		0.89	0.89	0.99	0.99	0.89	0.99	1		0.6591	0.7499	0.6668	0.7387	0.4775	0.1808	0.6274	0.1269	0.6628	0.6263	0.3994	0.0878	0.8722	0.9958		0.6064	0.6018	0.6409	0.6438	0.638	0.5694	0.5711	0.5676	0.6036	0.6045		14	14	10	9
	5990		Drug - Topical Agents	salicylate	LC/MS polar	1515	C00805	HMDB0001895	338		0.76	0.97	0.97	1.24	0.86	1.1	1.13		0.0208	0.2327	0.8179	0.7718	0.7628	0.2505	0.0654	0.0223	0.088	0.2725	0.2618	0.061	0.1269	0.9958		1.7665	1.9364	1.9965	2.0312	1.9623	1.7133	1.5363	1.9107	1.7363	1.97		100	100	100	100
	5992			2,6-dihydroxybenzoic acid	LC/MS neg	63042		HMDB0013676	9338		0.99	0.95	1.04	0.99	0.97	1.01	0.98		0.9412	0.8365	0.5403	0.7003	0.4448	0.1711	0.8382	0.1557	0.7097	0.6456	0.6902	0.1362	0.4936	0.9958		0.858	0.8699	0.877	0.8608	0.8935	0.8511	0.8553	0.8469	0.8742	0.8538		100	100	100	100
	5996			hydroquinone sulfate	LC/MS neg	35322	C00530	HMDB0240263	161220		1	1	1.51	1.5	1	1.5	1		0.9819	0.8438	0.9989	0.7986	0.0076	0.009	0.0081	0.0044	0.9888	0.7242	0.0004	0.0003	0.9855	0.9958		0.308	0.4635	0.3775	0.3075	0.4635	0.3781	0.3085	0.4634	0.3782	0.3775		74	85	64	90
	6121		Chemical	O-sulfo-tyrosine	LC/MS neg	45413		HMDB0155722	514186		0.93	0.93	0.95	0.95	0.93	0.95	1		0.0084	0.1515	0.0071	0.1123	0.024	0.0212	0.0197	0.0088	0.0042	0.0574	0.002	0.001	0.9501	0.9958		0.7722	0.7339	0.7819	0.8016	0.7626	0.7248	0.7438	0.7063	0.7532	0.7525		100	100	100	100
	6125			ethyl glucuronide	LC/MS neg	39603		HMDB0010325	18392195		0.89	0.88	0.98	0.96	0.88	0.97	0.99		0.3268	0.579	0.2614	0.5554	0.8057	0.2606	0.6631	0.1304	0.2215	0.3832	0.6301	0.1278	0.8929	0.9958		0.331	0.321	0.3467	0.3506	0.3429	0.3064	0.3125	0.3004	0.3273	0.3245		44	45	43	42
	6139			3-acetylphenol sulfate	LC/MS neg	48693					0.96	0.96	1.91	1.92	0.96	1.91	1		0.8403	0.8272	0.8454	0.7718	0.0019	0.0032	0.0019	0.0015	0.7792	0.6743	3.3096e-05	3.4332e-05	0.9963	0.9963		0.584	1.1181	0.8239	0.5956	1.1396	0.7926	0.5726	1.0971	0.8078	0.8083		21	45	18	38
	6182			dexpanthenol	LC/MS pos early	38314	D03726	HMDB0004231	4678		0.67	0.85	0.94	1.19	0.76	1.06	1.13		0.0349	0.3064	0.3826	0.6078	0.736	0.2444	0.3342	0.0787	0.0507	0.2201	0.6528	0.1311	0.3576	0.9958		2.1819	2.3106	2.5782	2.6577	2.5012	1.9555	1.7914	2.1346	2.1167	2.3818		89	87	84	90
	6186			ectoine	LC/MS pos early	35651	C06231	HMDB0240650	126041		1.3	0.9	1.33	0.92	1.08	1.1	0.83		0.2401	0.5369	0.6174	0.7208	0.0272	0.0235	0.4657	0.1008	0.7062	0.6434	0.266	0.0617	0.0387	0.9958		0.3995	0.4401	0.4036	0.3505	0.4648	0.4356	0.4554	0.4167	0.4601	0.3822		58	74	71	68
	6190			glycerol 2-phosphate	LC/MS polar	27728	C02979	HMDB0002520	2526;3611397		0.98	0.99	1.01	1.02	0.99	1.02	1		0.8095	0.8132	0.9186	0.782	0.8669	0.2754	0.7593	0.1449	0.8083	0.6806	0.7376	0.1443	0.9217	0.9958		0.4686	0.4765	0.4754	0.4726	0.4782	0.4697	0.4647	0.4748	0.4714	0.4737		67	66	66	66
	6207			2-naphthol sulfate	LC/MS neg	62520			74428		1.07	0.92	1.17	1.01	0.99	1.09	0.93		0.2207	0.5335	0.1334	0.448	0.0053	0.0067	0.8543	0.1579	0.8391	0.6914	0.0322	0.0102	0.0569	0.9958		0.3986	0.4334	0.4172	0.3857	0.4513	0.414	0.412	0.4161	0.4312	0.4006		90	91	90	90
	6209			2,4-di-tert-butylphenol	LC/MS neg	64328					0.81	0.84	0.91	0.95	0.83	0.93	1.02		0.0321	0.3006	0.0679	0.3378	0.0225	0.0202	0.1532	0.0434	0.0421	0.2007	0.0107	0.0041	0.5022	0.9958		2.2166	2.0635	2.3543	2.4616	2.2516	1.9428	1.9959	1.8911	2.1199	2.1576		100	100	100	100
	6222			perfluorooctanesulfonate (PFOS)	LC/MS neg	57564	C18142	HMDB0059586	74483		1.02	0.97	1.06	1.01	0.99	1.03	0.98		0.5223	0.685	0.2384	0.5379	0.0285	0.0243	0.6646	0.1306	0.6982	0.6411	0.0624	0.0181	0.2003	0.9958		0.6276	0.6482	0.6399	0.6228	0.6575	0.6357	0.6324	0.639	0.6448	0.6309		91	93	93	93
	6245			4-hydroxychlorothalonil	LC/MS neg	48441		HMDB0240624	34217		0.91	0.93	0.93	0.95	0.92	0.94	1.01		0.0037	0.0839	0.0344	0.2778	0.0182	0.0173	0.1245	0.0366	0.0006	0.0132	0.007	0.0029	0.5277	0.9958		1.2582	1.1824	1.2703	1.3194	1.223	1.1711	1.1997	1.1432	1.2113	1.2282		100	100	100	100
	6250			1,2,3-benzenetriol sulfate (2)	LC/MS neg	48762		HMDB0060018 HMDB0060016	54110629;92013662		0.9	1.03	1.88	2.15	0.97	2.01	1.07		0.704	0.7691	0.9035	0.7748	0.0236	0.021	0.0069	0.0039	0.8547	0.6974	0.0007	0.0004	0.7231	0.9958		0.1635	0.329	0.236	0.172	0.3237	0.2279	0.1553	0.3344	0.2242	0.2399		67	79	61	83
	6252			2-methoxyresorcinol sulfate	LC/MS neg	48445					0.95	1.11	1.95	2.29	1.03	2.11	1.08		0.8393	0.8272	0.6731	0.7387	0.0122	0.0131	0.0024	0.0018	0.8766	0.7016	0.0002	0.0001	0.6588	0.9958		0.7325	1.5466	1.0495	0.7516	1.4655	1.0793	0.7138	1.632	1.0228	1.1076		34	63	29	66
	6253			3-hydroxypyridine sulfate	LC/MS neg	48448					0.91	1.06	3.19	3.71	0.98	3.44	1.08		0.6092	0.7324	0.7468	0.7588	1.7049e-07	3.1701e-06	1.3353e-08	2.3288e-07	0.8937	0.7065	1.2918e-11	2.3227e-10	0.5558	0.9958		0.3588	1.2336	0.671	0.3758	1.1981	0.6596	0.3426	1.2701	0.6406	0.6909		99	100	99	100
	6262			ethylparaben sulfate	LC/MS neg	48463			22908099		0.98	1.01	0.97	0.99	1	0.98	1.01		0.874	0.8278	0.926	0.7855	0.2391	0.11	0.7888	0.149	0.9733	0.721	0.3063	0.0697	0.5142	0.9958		0.9469	0.9267	0.9384	0.955	0.9221	0.9351	0.9388	0.9314	0.9304	0.9431		38	35	34	36
	6267			6-hydroxyindole sulfate	LC/MS neg	48698		HMDB0000682	122198196		0.92	0.91	0.98	0.97	0.91	0.97	0.99		0.2421	0.5369	0.1938	0.506	0.5958	0.2095	0.445	0.0971	0.1838	0.3633	0.362	0.0808	0.8672	0.9958		0.5653	0.5499	0.5836	0.5902	0.577	0.5326	0.5414	0.524	0.5589	0.5561		92	92	89	91
	6271			thioproline	LC/MS pos early	53231		HMDB0062164	93176		0.97	0.93	0.88	0.85	0.95	0.86	0.98		0.5464	0.6945	0.2095	0.523	0.0011	0.0022	6.7235e-05	0.0001	0.3053	0.4322	3.1241e-06	5.2118e-06	0.4501	0.9958		0.1124	0.0968	0.1071	0.1143	0.1004	0.1016	0.1105	0.0934	0.1053	0.1033		100	100	100	100
	6273			perfluorooctanoate (PFOA)	LC/MS neg	62071		HMDB0059587	9554		0.95	0.92	0.96	0.93	0.94	0.94	0.99		0.117	0.4518	0.0208	0.2103	0.1713	0.0859	0.0343	0.0133	0.0155	0.1154	0.0163	0.0058	0.5609	0.9958		1.0913	1.0292	1.0952	1.1203	1.0707	1.0255	1.063	0.9893	1.0669	1.0527		98	98	98	96
	6284			5-hydroxy-2-methylpyridine sulfate	LC/MS neg	63230					0.87	1.02	5.65	6.63	0.94	6.12	1.08		0.6641	0.7533	0.9546	0.7934	4.5884e-06	3.6965e-05	9.9944e-07	6.0334e-06	0.7894	0.6743	1.8422e-09	1.1924e-08	0.7283	0.9958		0.0736	0.4508	0.1878	0.079	0.4467	0.1767	0.0686	0.455	0.1751	0.1896		22	68	12	73
	6286			3-hydroxy-2-methylpyridine sulfate	LC/MS neg	63227					0.88	1.04	6.73	8	0.96	7.34	1.09		0.6603	0.7501	0.8896	0.773	1.9079e-07	3.1701e-06	3.2406e-08	4.6239e-07	0.8313	0.6891	2.4459e-11	3.2983e-10	0.6826	0.9958		0.0836	0.6134	0.2316	0.0893	0.6008	0.2214	0.0783	0.6262	0.2169	0.2365		15	87	13	92
	6291			3,5-dichloro-2,6-dihydroxybenzoic acid	LC/MS neg	63589			24721632		0.95	0.93	0.95	0.93	0.94	0.94	0.99		0.1058	0.4406	0.0426	0.3029	0.0556	0.0384	0.0175	0.0081	0.0346	0.1845	0.0036	0.0017	0.7064	0.9958		0.8627	0.8108	0.8623	0.8862	0.839	0.8112	0.8398	0.7835	0.8394	0.8333		100	100	100	100
	6292			3-bromo-5-chloro-2,6-dihydroxybenzoic acid*	LC/MS neg	63681			134581543		0.93	0.93	0.95	0.94	0.93	0.94	1		0.0427	0.3179	0.0258	0.2398	0.0886	0.0532	0.0554	0.0197	0.0105	0.1005	0.0131	0.0049	0.8675	0.9958		0.9787	0.9229	0.9853	1.0128	0.9586	0.9167	0.9457	0.8885	0.9521	0.9486		100	97	99	97
	6409	Partially Characterized Molecules	Partially Characterized Molecules	glucuronide of C10H18O2 (7)*	LC/MS neg	61887					0.83	1.56	1.41	2.63	1.14	1.93	1.37		0.4298	0.6575	0.0608	0.3335	0.1415	0.0751	0.0001	0.0002	0.4265	0.5059	0.0003	0.0002	0.0611	0.9958		0.0163	0.0314	0.0212	0.0179	0.0252	0.0241	0.0149	0.0392	0.0194	0.0265		14	31	9	39
	6410			glucuronide of C10H18O2 (8)*	LC/MS neg	61888					0.91	1.26	1.13	1.56	1.07	1.33	1.18		0.4474	0.6631	0.0749	0.355	0.3399	0.1416	0.001	0.001	0.456	0.5224	0.0028	0.0014	0.074	0.9958		0.0374	0.0497	0.0417	0.0393	0.0443	0.0446	0.0357	0.0558	0.0398	0.0468		12	20	6	23
	6431			glutamine conjugate of C6H10O2 (1)*	LC/MS neg	63657					0.97	1	1.03	1.06	0.99	1.04	1.01		0.6517	0.7472	0.9803	0.7962	0.5864	0.2077	0.2537	0.0645	0.7998	0.6753	0.2355	0.0557	0.666	0.9958		0.81	0.8432	0.8318	0.8212	0.8426	0.8211	0.799	0.8438	0.8205	0.8324		31	33	23	27
	6432			glutamine conjugate of C6H10O2 (2)*	LC/MS neg	63660					0.91	0.91	1.2	1.2	0.91	1.2	1		0.4096	0.6454	0.3916	0.6114	0.0288	0.0245	0.0319	0.0127	0.3395	0.4508	0.0034	0.0016	0.9739	0.9958		0.1649	0.1982	0.1897	0.1728	0.2082	0.1723	0.1573	0.1888	0.181	0.1806		48	66	52	63
	6450			glycine conjugate of C10H14O2 (1)*	LC/MS neg	62146					0.87	0.85	1.01	0.99	0.86	1	0.99		0.0948	0.4313	0.0605	0.3335	0.8651	0.2753	0.6984	0.1362	0.0675	0.2426	0.8774	0.1666	0.6936	0.9958		0.4467	0.445	0.4816	0.4801	0.4831	0.4127	0.4156	0.4099	0.4481	0.4436		45	44	36	34
	6454			metabolonic lactone sulfate	LC/MS neg	63153					1	0.98	0.95	0.93	0.99	0.94	0.99		0.9011	0.8349	0.6655	0.7387	0.1875	0.092	0.0648	0.0222	0.8273	0.6875	0.0275	0.009	0.6939	0.9958		0.5807	0.5465	0.565	0.5794	0.551	0.5617	0.5821	0.5421	0.5663	0.5604		81	80	79	81
	6455			pentose acid*	LC/MS polar	63264	C00803	HMDB0000892	7991		1	1.02	1.24	1.26	1.01	1.25	1.01		0.9685	0.8412	0.8536	0.772	0.0017	0.003	0.0007	0.0008	0.9337	0.7125	2.309e-05	2.5592e-05	0.8226	0.9958		1.5996	1.9987	1.7825	1.6023	1.9829	1.7936	1.5968	2.0147	1.7794	1.7967		100	100	100	100
	6465			branched-chain, straight-chain, or cyclopropyl 12:1 fatty acid*	LC/MS neg	63683					0.86	0.9	0.66	0.69	0.88	0.68	1.02		0.1766	0.494	0.3345	0.595	0.0008	0.0018	0.0025	0.0018	0.1043	0.298	2.1504e-05	2.4165e-05	0.779	0.9958		0.2264	0.1533	0.1991	0.2448	0.162	0.1743	0.2095	0.145	0.1842	0.1884		96	81	89	74
	6475			bilirubin degradation product, C16H18N2O5 (1)**	LC/MS neg	64403					0.85	0.84	0.93	0.91	0.84	0.92	0.99		8.0239e-05	0.0042	2.8308e-05	0.0014	0.0018	0.0031	0.0003	0.0004	6.9799e-05	0.0026	1.22e-05	1.5546e-05	0.6143	0.9958		10.1842	9.3692	10.6436	11.0539	10.2485	8.9649	9.383	8.5654	9.8062	9.7304		100	100	100	100
	6476			bilirubin degradation product, C16H18N2O5 (2)**	LC/MS neg	64404					0.81	0.8	0.92	0.91	0.81	0.92	0.99		2.2046e-05	0.0016	1.2228e-05	0.0007	0.0013	0.0025	0.0004	0.0005	2.9837e-05	0.0017	1.2567e-05	1.5888e-05	0.7434	0.9958		11.9353	10.9451	12.7133	13.2412	12.2065	10.2753	10.7581	9.8141	11.4595	11.3996		100	100	100	100
	6477			bilirubin degradation product, C17H18N2O4 (1)**	LC/MS neg	64409					1.03	1.01	0.9	0.89	1.02	0.89	0.99		0.7264	0.7785	0.8642	0.772	0.0173	0.0167	0.0076	0.0041	0.7811	0.6743	0.0007	0.0004	0.8022	0.9958		0.776	0.6926	0.7252	0.7648	0.6877	0.7411	0.7873	0.6975	0.7358	0.7304		100	100	100	99
	6478			bilirubin degradation product, C17H18N2O4 (2)**	LC/MS neg	64407					1.01	1	0.91	0.9	1	0.9	1		0.9303	0.8365	0.996	0.7986	0.0153	0.0153	0.01	0.005	0.965	0.7167	0.0008	0.0005	0.8962	0.9958		0.9509	0.8588	0.9023	0.9478	0.859	0.9051	0.9541	0.8586	0.9053	0.9021		100	100	100	100
	6479			bilirubin degradation product, C17H18N2O4 (3)**	LC/MS neg	64408					1	0.98	0.92	0.89	0.99	0.91	0.99		0.9551	0.8393	0.7508	0.7588	0.0299	0.0249	0.0057	0.0034	0.8886	0.7043	0.0009	0.0005	0.6114	0.9958		0.9794	0.8866	0.9363	0.9774	0.8969	0.9274	0.9814	0.8765	0.9382	0.9255		100	100	100	100
	6480			bilirubin degradation product, C17H20N2O5 (1)**	LC/MS neg	64405					1	0.98	0.91	0.89	0.99	0.9	0.99		0.964	0.8393	0.8213	0.7718	0.0457	0.0327	0.0218	0.0094	0.8843	0.7027	0.0036	0.0017	0.8088	0.9958		1.1379	1.0219	1.085	1.1403	1.0323	1.0718	1.1356	1.0115	1.0828	1.074		100	100	99	98
	6481			bilirubin degradation product, C17H20N2O5 (2)**	LC/MS neg	64406					0.99	0.97	0.91	0.88	0.98	0.9	0.99		0.9346	0.8365	0.6844	0.7387	0.0295	0.0248	0.0065	0.0037	0.795	0.6743	0.001	0.0006	0.6421	0.9958		1.1281	1.012	1.0795	1.132	1.0294	1.0575	1.1242	0.9948	1.0758	1.0612		100	100	100	100
	6482			bilirubin degradation product, C16H18N2O5 (3)**	LC/MS neg	64414					0.84	0.83	0.93	0.91	0.84	0.92	0.99		4.4871e-05	0.003	1.081e-05	0.0007	0.0019	0.0032	0.0001	0.0002	3.7661e-05	0.002	7.0022e-06	1.0027e-05	0.446	0.9958		9.3957	8.6761	9.8791	10.2252	9.5448	8.2515	8.6334	7.8865	9.0777	8.98		100	100	100	100
	6483			bilirubin degradation product, C16H18N2O5 (4)**	LC/MS neg	64415					0.81	0.8	0.93	0.92	0.81	0.93	1		4.6634e-06	0.0005	4.0738e-06	0.0004	0.002	0.0034	0.0016	0.0013	1.094e-05	0.0008	4.5691e-05	4.4811e-05	0.9432	0.9958		13.3713	12.3783	14.3339	14.8894	13.7991	11.5471	12.008	11.1038	12.8724	12.858		100	100	100	100
	6484			glutamine_degradant*	LC/MS pos early	46225					0.95	0.93	0.96	0.94	0.94	0.95	0.99		0.2217	0.5342	0.0842	0.3678	0.0581	0.0396	0.0045	0.0029	0.1214	0.3168	0.0014	0.0008	0.4271	0.9958		0.9758	0.9302	0.9809	0.9993	0.9628	0.9254	0.9529	0.8987	0.9578	0.9477		100	100	100	100
