# Supplementary material for: Dried Blood Spots Capture a Wide Range of Metabolic Pathways and Biological Characteristics Associated with Fish Oil Supplementation, Fasting, and the Postprandial State
Source: Metabolites. 2025 Dec 26;16(1):28. doi: 10.3390/metabo16010028 (PMC12843892; doi:10.3390/metabo16010028)
Supplement: Supplementary file 1 [file metabolites-16-00028-s001.zip › Supplemental Table S2 CHEMICAL_NAME.xlsx]

## Sheet: Supp Table 2
	CHEMICAL_NAME	% RSD
	betaine	3
	glutamate	3.5
	urea	3.6
	N,N,N-trimethyl-5-aminovalerate	3.6
	aspartate	3.7
	stachydrine	3.8
	tryptophan betaine	3.8
	deoxycarnitine	3.8
	lactate	3.9
	1-palmitoyl-2-linoleoyl-GPC (16:0/18:2)	4
	glutamine	4
	1-stearoyl-2-linoleoyl-GPC (18:0/18:2)*	4.1
	1-palmitoyl-2-oleoyl-GPC (16:0/18:1)	4.1
	choline	4.1
	acetylcarnitine (C2)	4.1
	trigonelline (N'-methylnicotinate)	4.2
	palmitoyl sphingomyelin (d18:1/16:0)	4.3
	oleoylcarnitine (C18:1)	4.4
	sphingomyelin (d18:1/18:1, d18:2/18:0)	4.4
	phosphoethanolamine	4.4
	glycine	4.4
	stearoyl sphingomyelin (d18:1/18:0)	4.5
	taurine	4.5
	propionylcarnitine (C3)	4.5
	N-methylproline	4.5
	asparagine	4.5
	octanoylcarnitine (C8)	4.6
	palmitoylcarnitine (C16)	4.6
	1-stearyl-2-arachidonoyl-GPC (O-18:0/20:4)*	4.6
	1-palmitoyl-2-palmitoleoyl-GPC (16:0/16:1)*	4.6
	1,2-dipalmitoyl-GPC (16:0/16:0)	4.6
	serine	4.6
	sphingomyelin (d18:1/20:1, d18:2/20:0)*	4.7
	4-methylcatechol sulfate	4.7
	threonine	4.7
	phenylalanine	4.7
	phosphate	4.7
	carnitine	4.7
	sphingomyelin (d18:2/23:0, d18:1/23:1, d17:1/24:1)*	4.8
	sphingomyelin (d18:1/21:0, d17:1/22:0, d16:1/23:0)*	4.8
	decanoylcarnitine (C10)	4.8
	1-palmitoyl-2-oleoyl-GPE (16:0/18:1)	4.8
	1-palmitoyl-2-arachidonoyl-GPE (16:0/20:4)*	4.9
	2,6-dihydroxybenzoic acid	4.9
	dimethylglycine	4.9
	glycerophosphoethanolamine	4.9
	phenol sulfate	4.9
	catechol sulfate	5
	1-stearoyl-2-arachidonoyl-GPE (18:0/20:4)	5
	1-stearoyl-2-dihomo-linolenoyl-GPC (18:0/20:3n3 or 6)*	5
	trimethylamine N-oxide	5
	leucine	5
	N-acetyl-isoputreanine	5
	3-hydroxybutyrate (BHBA)	5
	2-hydroxybutyrate/2-hydroxyisobutyrate	5
	sphingomyelin (d17:1/16:0, d18:1/15:0, d16:1/17:0)*	5.1
	lactosyl-N-palmitoyl-sphingosine (d18:1/16:0)	5.1
	1-stearoyl-GPC (18:0)	5.1
	1-palmitoyl-2-linoleoyl-GPE (16:0/18:2)	5.1
	3-hydroxypyridine sulfate	5.1
	1-(1-enyl-stearoyl)-2-arachidonoyl-GPE (P-18:0/20:4)*	5.1
	sphingomyelin (d18:1/24:1, d18:2/24:0)*	5.2
	linoleoylcarnitine (C18:2)*	5.2
	N-palmitoyl-sphingosine (d18:1/16:0)	5.2
	1-stearoyl-2-oleoyl-GPE (18:0/18:1)	5.2
	1-palmitoyl-2-arachidonoyl-GPC (16:0/20:4n6)	5.2
	1-palmitoyl-2-docosahexaenoyl-GPC (16:0/22:6)	5.2
	1-myristoyl-2-linoleoyl-GPC (14:0/18:2)*	5.2
	glycerophosphorylcholine (GPC)	5.2
	ethylmalonate	5.2
	p-cresol sulfate	5.2
	sphingomyelin (d18:2/16:0, d18:1/16:1)*	5.3
	dihomo-linolenoylcarnitine (C20:3n3 or 6)*	5.3
	1-stearoyl-2-arachidonoyl-GPC (18:0/20:4)	5.3
	1-(1-enyl-palmitoyl)-2-arachidonoyl-GPE (P-16:0/20:4)*	5.3
	1-(1-enyl-palmitoyl)-2-oleoyl-GPE (P-16:0/18:1)*	5.3
	S-methylcysteine sulfoxide	5.3
	stearoylcarnitine (C18)	5.4
	sphingomyelin (d18:1/22:1, d18:2/22:0, d16:1/24:1)*	5.4
	behenoyl sphingomyelin (d18:1/22:0)*	5.4
	5-oxoproline	5.4
	1-stearoyl-2-oleoyl-GPC (18:0/18:1)	5.4
	4-vinylphenol sulfate	5.4
	1-(1-enyl-stearoyl)-2-oleoyl-GPE (P-18:0/18:1)	5.4
	1-margaroyl-2-linoleoyl-GPC (17:0/18:2)*	5.4
	1-(1-enyl-palmitoyl)-2-arachidonoyl-GPC (P-16:0/20:4)*	5.4
	lysine	5.4
	glucose	5.4
	androstenediol (3alpha, 17alpha) monosulfate (3)	5.5
	androstenediol (3beta,17beta) monosulfate (1)	5.5
	phosphatidylcholine (O-18:1/20:4, O-16:0/22:5n3)*	5.5
	sphingomyelin (d18:1/14:0, d16:1/16:0)*	5.5
	sphingomyelin (d18:1/20:0, d16:1/22:0)*	5.5
	4-ethylphenylsulfate	5.5
	1-oleoyl-GPC (18:1)	5.5
	valine	5.5
	1,2-dilinoleoyl-GPC (18:2/18:2)	5.5
	dimethylarginine (SDMA + ADMA)	5.5
	myristoylcarnitine (C14)	5.6
	glycosyl-N-palmitoyl-sphingosine (d18:1/16:0)	5.6
	arachidonoylcarnitine (C20:4)	5.6
	1-stearoyl-2-docosahexaenoyl-GPC (18:0/22:6)	5.6
	1-palmityl-2-palmitoyl-GPC (O-16:0/16:0)*	5.6
	1-oleoyl-2-linoleoyl-GPC (18:1/18:2)*	5.6
	sphingomyelin (d18:2/24:1, d18:1/24:2)*	5.7
	sphingomyelin (d18:2/24:2)*	5.7
	tricosanoyl sphingomyelin (d18:1/23:0)*	5.7
	sphingomyelin (d18:1/17:0, d17:1/18:0, d19:1/16:0)	5.7
	4-ethylcatechol sulfate	5.7
	1-stearoyl-2-arachidonoyl-GPS (18:0/20:4)	5.7
	1-palmitoyl-2-alpha-linolenoyl-GPC (16:0/18:3n3)*	5.7
	1-palmityl-2-stearoyl-GPC (O-16:0/18:0)*	5.7
	3-bromo-5-chloro-2,6-dihydroxybenzoic acid*	5.7
	1-linoleoyl-2-docosahexaenoyl-GPC (18:2/22:6)*	5.7
	1-oleoyl-2-dihomo-linoleoyl-GPC (18:1/20:2)*	5.7
	1-(1-enyl-stearoyl)-2-docosahexaenoyl-GPE (P-18:0/22:6)*	5.7
	kynurenine	5.7
	choline phosphate	5.7
	cholesterol sulfate	5.7
	phosphatidylethanolamine (P-18:1/20:4, P-16:0/22:5n3)*	5.8
	ceramide (d18:2/24:1, d18:1/24:2)*	5.8
	3-methoxycatechol sulfate (1)	5.8
	2-hydroxydecanoate	5.8
	1-(1-enyl-stearoyl)-2-docosapentaenoyl-GPE (P-18:0/22:5n3)*	5.8
	1-linoleoyl-2-arachidonoyl-GPC (18:2/20:4n6)*	5.8
	1-myristoyl-2-palmitoyl-GPC (14:0/16:0)	5.8
	trans-4-hydroxyproline	5.8
	N6-methyllysine	5.8
	palmitoyl dihydrosphingomyelin (d18:0/16:0)*	5.9
	phosphatidylcholine (16:0/22:5n3, 18:1/20:4)*	5.9
	sphingomyelin (d18:1/22:2, d18:2/22:1, d16:1/24:2)*	5.9
	1-pentadecanoyl-2-linoleoyl-GPC (15:0/18:2)*	5.9
	succinylcarnitine (C4-DC)	5.9
	N6-carboxymethyllysine	5.9
	malate	5.9
	methyl-4-hydroxybenzoate sulfate	5.9
	o-cresol sulfate	5.9
	pregnanediol-3-glucuronide	5.9
	acesulfame	6
	1-stearoyl-GPE (18:0)	6
	1-palmitoyl-GPC (16:0)	6
	1-palmityl-2-oleoyl-GPC (O-16:0/18:1)*	6
	3-indoxyl sulfate	6
	3-methyl catechol sulfate (1)	6
	1,2-dilinoleoyl-GPE (18:2/18:2)*	6
	methionine sulfone	6
	N-acetylneuraminate	6
	(S)-3-hydroxybutyrylcarnitine	6
	glycocholate	6
	lignoceroyl sphingomyelin (d18:1/24:0)	6.1
	margaroylcarnitine (C17)*	6.1
	1-stearoyl-2-adrenoyl-GPE (18:0/22:4)*	6.1
	1-palmitoyl-2-docosahexaenoyl-GPE (16:0/22:6)*	6.1
	3,5-dichloro-2,6-dihydroxybenzoic acid	6.1
	16alpha-hydroxy DHEA 3-sulfate	6.1
	1-linoleoyl-2-arachidonoyl-GPE (18:2/20:4)*	6.1
	1-margaroyl-GPC (17:0)	6.1
	1,2-dipalmitoyl-GPE (16:0/16:0)*	6.1
	isobutyrylcarnitine (C4)	6.1
	N6,N6-dimethyllysine	6.1
	umbelliferone sulfate	6.1
	phosphatidylcholine (18:0/20:5, 16:0/22:5n6)*	6.2
	lactosyl-N-nervonoyl-sphingosine (d18:1/24:1)*	6.2
	1-palmityl-2-linoleoyl-GPC (O-16:0/18:2)*	6.2
	2-naphthol sulfate	6.2
	3-hydroxy-2-methylpyridine sulfate	6.2
	1-oleoyl-2-arachidonoyl-GPE (18:1/20:4)*	6.2
	hydroxyasparagine**	6.2
	ornithine	6.2
	creatinine	6.2
	thymol sulfate	6.2
	epiandrosterone sulfate	6.3
	androsterone sulfate	6.3
	hydroxypalmitoyl sphingomyelin (d18:1/16:0(OH))**	6.3
	3-methyl-2-oxovalerate	6.3
	1-palmitoyl-2-dihomo-linolenoyl-GPC (16:0/20:3n3 or 6)*	6.3
	1-palmityl-2-dihomo-linolenoyl-GPC (O-16:0/20:3)*	6.3
	1-(1-enyl-palmitoyl)-2-oleoyl-GPC (P-16:0/18:1)*	6.3
	(R)-3-hydroxybutyrylcarnitine	6.3
	dehydroepiandrosterone sulfate (DHEA-S)	6.4
	3-ethylcatechol sulfate (1)	6.4
	proline	6.4
	N6,N6,N6-trimethyllysine	6.4
	xanthine	6.4
	decadienedioic acid (C10:2-DC)**	6.4
	myristoyl dihydrosphingomyelin (d18:0/14:0)*	6.5
	1-(1-enyl-palmitoyl)-2-linoleoyl-GPC (P-16:0/18:2)*	6.5
	1-(1-enyl-palmitoyl)-2-palmitoyl-GPC (P-16:0/16:0)*	6.5
	isoleucine	6.5
	arabonate/xylonate	6.5
	aconitate [cis or trans]	6.6
	1-stearoyl-2-dihomo-linolenoyl-GPE (18:0/20:3n3 or 6)*	6.6
	4-methyl-2-oxopentanoate	6.6
	1-palmitoyl-2-eicosapentaenoyl-GPC (16:0/20:5)*	6.6
	1-palmityl-2-arachidonoyl-GPC (O-16:0/20:4)*	6.6
	1-(1-enyl-palmitoyl)-2-linoleoyl-GPE (P-16:0/18:2)*	6.6
	creatine	6.6
	ribonate	6.6
	caprate (10:0)	6.7
	laurylcarnitine (C12)	6.7
	4-hydroxychlorothalonil	6.7
	citrate	6.8
	1-stearoyl-2-docosapentaenoyl-GPS (18:0/22:5n3)*	6.8
	1-stearyl-GPC (O-18:0)*	6.8
	1-palmitoyl-2-pentadecanoyl-GPC (16:0/15:0)*	6.8
	1-oleyl-2-linoleoyl-GPC (O-18:1/18:2)*	6.8
	N-acetylputrescine	6.8
	pregnenediol disulfate (C21H34O8S2)*	6.8
	glycoursodeoxycholate	6.8
	guanosine 5'-diphospho-fucose	6.8
	indolelactate	6.8
	beta-citrylglutamate	6.9
	5alpha-pregnan-3beta,20beta-diol monosulfate (1)	6.9
	1-stearoyl-2-docosapentaenoyl-GPE (18:0/22:5n3)*	6.9
	1-stearyl-2-docosapentaenoyl-GPC (O-18:0/22:5n3)*	6.9
	hydroxycotinine	6.9
	N-acetylglucosamine/N-acetylgalactosamine	6.9
	S-allylcysteine	6.9
	mannonate*	6.9
	metabolonic lactone sulfate	6.9
	pregnenolone sulfate	6.9
	5alpha-androstan-3beta,17beta-diol disulfate	7
	1-palmityl-GPC (O-16:0)	7
	tetrahydrocortisol glucuronide	7
	octadecenedioate (C18:1-DC)	7
	hydroxy-CMPF*	7
	cinnamoylglycine	7.1
	sphingomyelin (d18:2/18:1)*	7.1
	androsterone glucuronide	7.1
	myristoleoylcarnitine (C14:1)*	7.1
	5alpha-pregnan-3beta,20alpha-diol monosulfate (2)	7.1
	1-stearoyl-2-docosapentaenoyl-GPC (18:0/22:5n3)*	7.1
	1-dihomo-linolenoyl-GPC (20:3n3 or 6)*	7.1
	1-(1-enyl-palmitoyl)-2-docosahexaenoyl-GPE (P-16:0/22:6)*	7.1
	glucuronide of C10H18O2 (8)*	7.1
	N-acetyl-2-aminooctanoate*	7.2
	1-linoleoyl-GPC (18:2)	7.2
	methionine sulfoxide	7.2
	ergothioneine	7.2
	isoursodeoxycholate	7.2
	cis-4-decenoylcarnitine (C10:1)	7.3
	N-formylmethionine	7.3
	1-stearoyl-2-adrenoyl-GPS (18:0/22:4)*	7.3
	3-carboxy-4-methyl-5-pentyl-2-furanpropionate (3-CMPFP)**	7.3
	1-arachidonoyl-GPC (20:4n6)*	7.3
	1-docosahexaenoyl-GPC (22:6)*	7.3
	1-myristoyl-GPC (14:0)	7.3
	spermidine	7.3
	tryptophan	7.3
	3-formylindole	7.3
	alpha-hydroxyisovalerate	7.3
	androstenediol (3beta,17beta) disulfate (2)	7.4
	6-hydroxyindole sulfate	7.4
	1-stearoyl-2-arachidonoyl-GPI (18:0/20:4)	7.4
	1-palmitoyl-2-(hydroxylinoleoyl)-GPC (16:0/18:2(OH))*	7.4
	hydroxy-N6,N6,N6-trimethyllysine*	7.4
	1-methyl-4-imidazoleacetate	7.4
	N-acetylalanine	7.4
	N-acetylserine	7.4
	oxalate (ethanedioate)	7.4
	sphingomyelin (d18:2/23:1)*	7.5
	adrenoylcarnitine (C22:4)*	7.5
	4-hydroxyhippurate	7.5
	pyruvate	7.5
	indolepropionate	7.5
	ethylparaben sulfate	7.6
	cis-3,4-methyleneheptanoylcarnitine	7.6
	1-margaroyl-2-arachidonoyl-GPC (17:0/20:4)*	7.6
	phenyllactate (PLA)	7.6
	guaiacol sulfate	7.6
	1-stearoyl-2-oleoyl-GPS (18:0/18:1)	7.7
	1-palmitoleoyl-GPC (16:1)*	7.7
	alanine	7.7
	2-keto-3-deoxy-gluconate	7.7
	andro steroid monosulfate C19H28O6S (1)*	7.8
	androstenediol (3beta,17beta) disulfate (1)	7.8
	N-acetylmethionine	7.8
	1-stearoyl-2-(hydroxylinoleoyl)-GPC (18:0/18:2(OH))*	7.8
	thioproline	7.8
	beta-alanine	7.8
	glutamine_degradant	7.8
	arginine	7.8
	tetradecadienoate (14:2)*	7.8
	glucuronide of C10H18O2 (7)*	7.8
	5-hydroxy-2-methylpyridine sulfate	7.9
	fructosyllysine	7.9
	N-acetylglucosaminylasparagine	7.9
	taurochenodeoxycholate	7.9
	2-O-methylascorbic acid	7.9
	pregnenediol sulfate (C21H34O5S)*	7.9
	pregnenetriol sulfate*	7.9
	5,6-dihydrouridine	8
	3-hydroxydecanoylcarnitine	8
	1-pentadecanoyl-2-arachidonoyl-GPC (15:0/20:4)*	8
	1-myristoyl-2-arachidonoyl-GPC (14:0/20:4)*	8
	nicotinamide	8
	fructose	8
	glycohyocholate	8
	branched-chain, straight-chain, or cyclopropyl 12:1 fatty acid*	8.1
	deoxycholic acid glucuronide	8.1
	S-(1,2-dicarboxyethyl)glutathione	8.1
	1-stearoyl-2-docosahexaenoyl-GPS (18:0/22:6)*	8.1
	1-palmitoleoyl-2-linoleoyl-GPC (16:1/18:2)*	8.1
	N1-methylinosine	8.1
	mannitol/sorbitol	8.1
	3-methylhistidine	8.1
	beta-hydroxyisovalerate	8.1
	indoleacetate	8.1
	androstenediol (3beta,17beta) monosulfate (2)	8.2
	C-glycosyltryptophan	8.2
	1-stearoyl-2-adrenoyl-GPC (18:0/22:4)*	8.2
	1-stearoyl-2-dihomo-linolenoyl-GPS (18:0/20:3n3 or 6)*	8.2
	homoarginine	8.2
	1-methyl-5-imidazoleacetate	8.2
	5alpha-pregnan-3beta,20alpha-diol disulfate	8.3
	N-(2-furoyl)glycine	8.3
	fumarate	8.3
	1-linoleoyl-GPE (18:2)*	8.4
	inosine 5'-monophosphate (IMP)	8.4
	pipecolate	8.4
	pregnenetriol disulfate*	8.4
	1-(1-enyl-palmitoyl)-GPC (P-16:0)*	8.5
	S-methylcysteine	8.5
	quinate	8.5
	2-aminobutyrate	8.5
	3-hydroxyoctanoylcarnitine (1)	8.5
	5-hydroxylysine	8.5
	erythronate	8.5
	1-(1-enyl-oleoyl)-2-docosahexaenoyl-GPE (P-18:1/22:6)*	8.6
	glutathione, oxidized (GSSG)	8.6
	sulfate of piperine metabolite C16H19NO3 (2)*	8.6
	urate	8.6
	1-oleoyl-2-docosahexaenoyl-GPC (18:1/22:6)*	8.7
	1-(1-enyl-palmitoyl)-GPE (P-16:0)*	8.7
	hypotaurine	8.7
	N2-acetyl,N6,N6-dimethyllysine	8.7
	galactosylglycerol	8.7
	palmitoyl-sphingosine-phosphoethanolamine (d18:1/16:0)	8.8
	10-undecenoate (11:1n1)	8.8
	hexanoylcarnitine (C6)	8.8
	N,N-dimethyl-pro-pro	8.8
	3-methoxytyrosine	8.8
	vanillic alcohol sulfate	8.8
	N-palmitoyl-sphinganine (d18:0/16:0)	8.9
	2-aminophenol sulfate	8.9
	1-(1-enyl-stearoyl)-GPE (P-18:0)*	8.9
	pentose acid*	8.9
	glycerate	8.9
	myristate (14:0)	8.9
	sphingomyelin (d18:0/18:0, d19:0/17:0)*	9
	O-sulfo-tyrosine	9
	N-acetylglutamine	9
	21-hydroxypregnenolone disulfate	9
	(2,4 or 2,5)-dimethylphenol sulfate	9
	arabitol/xylitol	9
	taurocholate	9
	glycocholenate sulfate*	9
	cis-3,4-methyleneheptanoylglycine	9.1
	cortolone glucuronide (1)	9.1
	sphingomyelin (d18:0/20:0, d16:0/22:0)*	9.1
	5-dodecenoate (12:1n7)	9.1
	1-stearoyl-2-linoleoyl-GPS (18:0/18:2)	9.1
	3-(4-hydroxyphenyl)lactate	9.1
	orotidine	9.1
	fructose 1,6-diphosphate/glucose 1,6-diphosphate/myo-inositol diphosphates	9.1
	gamma-glutamylphenylalanine	9.1
	sphingosine 1-phosphate	9.2
	2-palmitoyl-GPC (16:0)	9.2
	genistein sulfate*	9.2
	cortisone	9.3
	arachidoylcarnitine (C20)*	9.3
	dihomo-linoleoylcarnitine (C20:2)*	9.3
	4-acetylphenol sulfate	9.4
	caffeine	9.4
	N-acetylalliin	9.4
	taurodeoxycholate	9.4
	perfluorooctanoate (PFOA)	9.4
	cerotoylcarnitine (C26)*	9.5
	1-margaroyl-2-oleoyl-GPC (17:0/18:1)*	9.5
	cotinine	9.5
	N-acetyl-1-methylhistidine*	9.5
	taurocholenate sulfate*	9.5
	linolenoylcarnitine (C18:3)*	9.6
	tyramine O-sulfate	9.6
	N-palmitoyl-sphingadienine (d18:2/16:0)*	9.7
	4-allylphenol sulfate	9.7
	1-stearoyl-2-docosapentaenoyl-GPE (18:0/22:5n6)*	9.7
	glutarylcarnitine (C5-DC)	9.7
	chiro-inositol	9.7
	methionine	9.7
	hexadecadienoate (16:2n6)	9.7
	sphingomyelin (d18:1/19:0, d19:1/18:0)*	9.8
	3-methylxanthine	9.8
	gulonate*	9.8
	glycochenodeoxycholate 3-sulfate	9.8
	glycochenodeoxycholate glucuronide (1)	9.8
	N4-acetylcytidine	9.9
	2-stearoyl-GPC (18:0)*	9.9
	1-arachidoyl-GPC (20:0)	9.9
	citrulline	9.9
	tetrahydrocortisone glucuronide (5)	9.9
	etiocholanolone glucuronide	9.9
	glycolithocholate sulfate*	9.9
	glycochenodeoxycholate	10
	N1-methyl-2-pyridone-5-carboxamide	10.1
	N-stearoyl-sphingosine (d18:1/18:0)*	10.1
	N-methylpipecolate	10.1
	vanilloylglycine	10.1
	2-stearoyl-GPE (18:0)*	10.2
	1-oleoyl-2-docosahexaenoyl-GPE (18:1/22:6)*	10.2
	1-dihomo-linoleoyl-GPC (20:2)*	10.2
	1,5-anhydroglucitol (1,5-AG)	10.2
	malonylcarnitine	10.2
	adenosine 5'-diphosphate (ADP)	10.2
	maltol sulfate	10.2
	1-palmitoyl-GPE (16:0)	10.3
	2-oleoyl-GPC (18:1)	10.3
	2-palmitoyl-GPE (16:0)*	10.3
	11beta-hydroxyandrosterone glucuronide	10.3
	uracil	10.3
	lignoceroylcarnitine (C24)*	10.4
	6-bromotryptophan	10.4
	1-pentadecanoyl-GPC (15:0)*	10.4
	taurolithocholate 3-sulfate	10.4
	N-formylanthranilic acid	10.5
	N-lactoyl tyrosine	10.5
	3-carboxy-4-methyl-5-propyl-2-furanpropanoate (CMPF)	10.5
	1-eicosenoyl-GPC (20:1)*	10.5
	1-(1-enyl-palmitoyl)-2-palmitoleoyl-GPC (P-16:0/16:1)*	10.5
	octadecadienedioate (C18:2-DC)*	10.5
	histidine	10.5
	dopamine 3-O-sulfate	10.6
	asparaginylproline	10.6
	4-allylcatechol sulfate	10.6
	biliverdin	10.7
	glycodeoxycholate 3-sulfate	10.7
	tyrosine	10.8
	cotinine N-oxide	10.8
	cysteine-glutathione disulfide	10.8
	uridine 5'-diphosphate (UDP)	10.8
	indole-3-carboxylate	10.8
	guanine	10.9
	1-methyl-5-imidazolelactate	10.9
	2-piperidinone	10.9
	allantoin	10.9
	1-stearoyl-GPI (18:0)	11
	2-linoleoyl-GPC (18:2)*	11
	glycylvaline	11
	bilirubin degradation product, C16H18N2O5 (2)**	11.1
	behenoyl dihydrosphingomyelin (d18:0/22:0)*	11.1
	S-adenosylhomocysteine (SAH)	11.1
	7alpha-hydroxy-3-oxo-4-cholestenoate (7-Hoca)	11.1
	1-(1-enyl-stearoyl)-2-oleoyl-GPC (P-18:0/18:1)	11.1
	1-oleoyl-2-linoleoyl-GPE (18:1/18:2)*	11.2
	ophthalmate	11.2
	oxindolylalanine	11.2
	N2-acetyl,N6-methyllysine	11.2
	2R,3R-dihydroxybutyrate	11.2
	propyl 4-hydroxybenzoate sulfate	11.2
	6-phosphogluconate	11.3
	serotonin	11.3
	perfluorooctanesulfonate (PFOS)	11.3
	N-acetyltaurine	11.4
	4-vinylguaiacol sulfate	11.4
	histidylleucine	11.4
	lyxonate	11.4
	octadecanedioate (C18-DC)	11.4
	oleoylcholine	11.5
	bilirubin degradation product, C16H18N2O5 (3)**	11.5
	N-delta-acetylornithine	11.5
	butyrylcarnitine (C4)	11.5
	N-acetylarginine	11.5
	flavin adenine dinucleotide (FAD)	11.5
	ethyl glucuronide	11.6
	sphinganine-1-phosphate	11.6
	N6-acetyllysine	11.6
	2-linoleoyl-GPE (18:2)*	11.6
	1-(1-enyl-palmitoyl)-2-myristoyl-GPC (P-16:0/14:0)*	11.6
	guanidinoacetate	11.6
	1-methylguanidine	11.6
	sphingomyelin (d18:2/14:0, d18:1/14:1)*	11.7
	7-hydroxycholesterol (alpha or beta)	11.7
	2-hydroxyheptanoate*	11.7
	cysteine sulfinic acid	11.7
	N2,N2-dimethylguanosine	11.7
	hippurate	11.7
	daidzein sulfate (2)	11.8
	beta-hydroxyisovaleroylcarnitine	11.8
	sphingomyelin (d17:1/14:0, d16:1/15:0)*	11.9
	linolenate [alpha or gamma; (18:3n3 or 6)]	11.9
	bilirubin degradation product, C17H18N2O4 (2)**	12
	4-methylguaiacol sulfate	12
	gamma-glutamylleucine	12
	7-methylguanine	12
	N-stearoyltaurine	12.1
	2-arachidonoyl-GPC (20:4)*	12.1
	5-acetylamino-6-amino-3-methyluracil	12.1
	ascorbic acid 2-sulfate	12.1
	ascorbic acid 3-sulfate*	12.1
	2,3-dihydroxyisovalerate	12.1
	5-dodecenoylcarnitine (C12:1)	12.2
	1-stearoyl-2-linoleoyl-GPI (18:0/18:2)	12.3
	paraxanthine	12.3
	10-nonadecenoate (19:1n9)	12.4
	N-acetylmethionine sulfoxide	12.4
	gluconate	12.4
	palmitate (16:0)	12.4
	bilirubin degradation product, C17H18N2O4 (3)**	12.5
	1-palmitoyl-2-palmitoleoyl-GPE (16:0/16:1)*	12.5
	1-palmityl-GPE (O-16:0)*	12.5
	3-ureidopropionate	12.5
	3-methylglutaconate	12.5
	hexadecenedioate (C16:1-DC)*	12.5
	1-linolenoyl-GPC (18:3)*	12.6
	1,7-dimethylurate	12.6
	prolylproline	12.6
	N-acetylhistidine	12.6
	1-eicosapentaenoyl-GPC (20:5)*	12.7
	N,N,N-trimethyl-alanylproline betaine (TMAP)	12.7
	uridine	12.7
	eicosenoate (20:1)	12.8
	1-linoleoyl-GPI (18:2)*	12.8
	imidazole lactate	12.8
	sarcosine	12.8
	2-ketogulonate	12.8
	p-cresol glucuronide*	12.8
	N-palmitoyltaurine	12.9
	1-oleoyl-GPI (18:1)	12.9
	S-1-pyrroline-5-carboxylate	12.9
	2-hydroxyhippurate (salicylurate)	13
	1-oleoyl-GPE (18:1)	13
	(14 or 15)-methylpalmitate (a17:0 or i17:0)	13
	pro-hydroxy-pro	13
	S-methylglutathione	13
	stearidonate (18:4n3)	13
	pseudouridine	13
	oleoyl ethanolamide	13.1
	phenylalanylphenylalanine	13.1
	sphingomyelin (d18:2/21:0, d16:2/23:0)*	13.2
	N-lactoyl valine	13.2
	1-palmitoyl-GPI (16:0)	13.2
	ribitol	13.2
	3-hydroxyisobutyrate	13.2
	isoleucylglycine	13.2
	erucate (22:1n9)	13.3
	N-acetyltyrosine	13.3
	1-oleoylglycerol (18:1)	13.3
	1-arachidonoyl-GPI (20:4)*	13.3
	3-sulfo-alanine	13.3
	dodecanedioate (C12-DC)	13.4
	1-ribosyl-imidazoleacetate*	13.4
	alpha-ketoglutarate	13.4
	phosphoenolpyruvate (PEP)	13.4
	3-hydroxy-3-methylglutarate	13.5
	margarate (17:0)	13.5
	hexanoylglutamine	13.5
	threonylserine	13.6
	5-acetylamino-6-formylamino-3-methyluracil	13.6
	2-hydroxy-4-(methylthio)butanoic acid	13.6
	threonylglutamate	13.7
	undecenoylcarnitine (C11:1)	13.8
	arachidate (20:0)	13.8
	piperine	13.8
	1-linoleoylglycerol (18:2)	13.8
	1-linoleoyl-2-linolenoyl-GPC (18:2/18:3)*	13.8
	adenosine 5'-diphosphoribose (ADP-ribose)	13.8
	4-guanidinobutanoate	13.8
	guanosine 5'-diphosphate (GDP)	13.8
	UDP-glucose/UDP-galactose	13.9
	alanyltryptophan	14
	1-palmitoyl-2-linoleoyl-GPA (16:0/18:2)*	14
	3-methyl-2-oxobutyrate	14
	theophylline	14
	glutamine conjugate of C6H10O2 (2)*	14
	docosadienoate (22:2n6)	14.2
	2-stearoyl-GPI (18:0)*	14.2
	1-docosapentaenoyl-GPE (22:5n3)*	14.2
	sphingomyelin (d17:2/16:0, d18:2/15:0)*	14.3
	5-methyluridine (ribothymidine)	14.3
	2,3-dihydroxy-5-methylthio-4-pentenoate (DMTPA)*	14.3
	1-eicosenoyl-GPE (20:1)*	14.3
	4-hydroxyglutamate	14.3
	uridine 5'-triphosphate (UTP)	14.3
	2-hydroxypalmitate	14.4
	1-dihomo-linolenoyl-GPE (20:3n3 or 6)*	14.4
	1,3,7-trimethylurate	14.4
	glycine conjugate of C10H14O2 (1)*	14.4
	thyroxine	14.5
	phenylacetylglutamine	14.5
	13-HODE + 9-HODE	14.6
	glycerol 3-phosphate	14.6
	cholesterol	14.7
	3beta-hydroxy-5-cholestenoate	14.7
	16-hydroxypalmitate	14.7
	serylalanine	14.7
	cortisol	14.7
	2-hydroxyarachidate*	14.8
	theobromine	14.8
	1-adrenoyl-GPE (22:4)*	14.8
	dihomo-linoleate (20:2n6)	14.9
	1-palmitoleoyl-GPE (16:1)*	14.9
	gamma-glutamylglutamine	14.9
	gamma-glutamylisoleucine*	15
	dodecenedioate (C12:1-DC)*	15.1
	eicosapentaenoate (EPA; 20:5n3)	15.1
	1-docosapentaenoyl-GPE (22:5n6)*	15.1
	2-phosphoglycerate	15.2
	nonadecanoate (19:0)	15.2
	pentadecanoate (15:0)	15.2
	4-cholesten-3-one	15.3
	methylphosphate	15.3
	cyclo(pro-val)	15.3
	stearate (18:0)	15.3
	docosapentaenoate (n3 DPA; 22:5n3)	15.4
	2-hydroxystearate	15.4
	2'-O-methylcytidine	15.4
	2-oxindole-3-acetate	15.4
	tetradecadienedioate (C14:2-DC)*	15.4
	caprylate (8:0)	15.5
	prolylglutamate	15.5
	aspartylaspartate	15.5
	1-methylhistidine	15.5
	1-arachidoyl-2-arachidonoyl-GPC (20:0/20:4)*	15.6
	2-oleoyl-GPE (18:1)*	15.7
	2-hydroxynervonate*	15.7
	dodecadienoate (12:2)*	15.8
	2-arachidonoyl-GPE (20:4)*	15.8
	linoleate (18:2n6)	15.8
	2-oxoarginine*	15.9
	docosadioate (C22-DC)	16
	isoleucylproline	16
	oleate/vaccenate (18:1)	16
	1-palmitoyl-2-oleoyl-glycosyl-GPE (16:0/18:1)**	16.1
	anthranilate	16.1
	docosahexaenoate (DHA; 22:6n3)	16.2
	sphinganine	16.2
	1-palmitoyl-2-adrenoyl-GPC (16:0/22:4)*	16.2
	azelate (C9-DC)	16.3
	(16 or 17)-methylstearate (a19:0 or i19:0)	16.4
	cysteine	16.4
	glutathione, reduced (GSH)	16.4
	3-hydroxyoctanoylcarnitine (2)	16.4
	cholate	16.5
	10-heptadecenoate (17:1n7)	16.5
	N-acetylphenylalanine	16.6
	glucose 6-phosphate	16.7
	leucylleucine	16.7
	cis-4-decenoate (10:1n6)*	16.8
	threonylleucine	16.8
	hydroquinone sulfate	16.8
	hypoxanthine	16.9
	bilirubin degradation product, C17H18N2O4 (1)**	17
	serylthreonine	17.1
	lactobacillic acid	17.1
	dihomo-linolenate (20:3n3 or n6)	17.2
	arachidonate (20:4n6)	17.2
	bilirubin degradation product, C16H18N2O5 (4)**	17.3
	N-lactoyl phenylalanine	17.3
	1,2,3-benzenetriol sulfate (2)	17.4
	threonate	17.4
	pelargonate (9:0)	17.4
	2-hydroxysebacate	17.5
	vanillylmandelate (VMA)	17.5
	1-stearoyl-GPS (18:0)*	17.6
	1-(1-enyl-stearoyl)-2-linoleoyl-GPE (P-18:0/18:2)*	17.6
	uridine 5'-monophosphate (UMP)	17.6
	3-aminoisobutyrate	17.6
	ferulic acid 4-sulfate	17.6
	2-docosapentaenoyl-GPE (22:5n3)*	17.7
	alpha-glutamylthreonine	17.7
	isovalerylcarnitine (C5)	17.9
	valylaspartate	18
	cysteinylglycine	18
	formiminoglutamate	18
	mead acid (20:3n9)	18
	phenylalanylproline	18
	1-stearoyl-2-linoleoyl-GPE (18:0/18:2)*	18.1
	carboxyethyl-GABA	18.1
	caproate (6:0)	18.3
	2-adrenoyl-GPE (22:4)*	18.4
	2-hydroxybehenate	18.4
	STVLT	18.5
	histidine betaine (hercynine)	18.5
	kynurenate	18.5
	3-hydroxybutyroylglycine**	18.8
	cytosine	18.9
	2,3-diphosphoglycerate	19
	serylhistidine	19
	laurate (12:0)	19
	N-acetylproline	19.3
	2-linoleoylglycerol (18:2)	19.4
	p-hydroxybenzaldehyde	19.4
	4-hydroxy-nonenal-glutathione	19.5
	pyridoxate	19.7
	1-methylnicotinamide	19.9
	picolinate	20.1
	eicosenedioate (C20:1-DC)*	20.3
	3-phosphoglycerate	20.3
	galactonate	20.4
	orotate	20.6
	threonylvaline	20.6
	1-palmitoyl-GPS (16:0)*	20.7
	N,N-dimethylalanine	20.7
	adenine	20.7
	N-lactoyl leucine	21.1
	1-(1-enyl-stearoyl)-2-dihomo-linolenoyl-GPE (P-18:0/20:3)*	21.2
	glucuronide of piperine metabolite C17H21NO3 (4)*	21.4
	gamma-glutamylthreonine	21.5
	N-acetylglycine	22.3
	N-acetylcitrulline	22.9
	glucuronate	23.5
	homocitrulline	23.7
	spermine	23.9
	2,4-di-tert-butylphenol	23.9
	leucylthreonine	24.4
	3-amino-2-piperidone	24.4
	aspartylglycine	24.6
	argininate*	24.6
	maltotriose	24.6
	alanylvaline	24.7
	1-oleoyl-2-dihomo-linolenoyl-GPC (18:1/20:3)*	24.9
	heptanoate (7:0)	25.9
	1-arachidonoyl-GPE (20:4n6)*	26
	N1-methyladenosine	26.1
	valylleucine	26.6
	palmitoyl-linoleoyl-glycerol (16:0/18:2) [2]*	26.9
	oleoyl-linoleoyl-glycerol (18:1/18:2) [2]	27.2
	isovalerate (i5:0)	27.2
	serylphenyalanine	27.3
	myo-inositol	27.7
	linoleoyl-linoleoyl-glycerol (18:2/18:2) [1]*	27.8
	N-palmitoylserine	27.9
	maltose	27.9
	pantothenate	28.3
	linoleoyl-linoleoyl-glycerol (18:2/18:2) [2]*	28.5
	threonylphenylalanine	28.6
	nicotinamide adenine dinucleotide (NAD+)	28.7
	adenosine 5'-monophosphate (AMP)	28.8
	guanosine 5'-triphosphate	29.3
	5-aminovalerate	30
	valerate (5:0)	30.1
	adipate (C6-DC)	30.7
	5-methylthioadenosine (MTA)	31.3
	bilirubin degradation product, C17H20N2O5 (2)**	31.5
	N-acetylthreonine	31.5
	12-HETE	32
	alanylphenylalanine	32.4
	valylalanine	33
	guanosine 5'-monophosphate (5'-GMP)	33.3
	14-HDoHE/17-HDoHE	33.4
	threonylalanine	34.7
	butyrate/isobutyrate (4:0)	38
	glycerol	38.5
	succinate	39
	leucylalanine	39.8
	inosine	40.1
	oleoyl-linoleoyl-glycerol (18:1/18:2) [1]	40.2
	adenosine	40.4
	asparaginylalanine	41.1
	bilirubin degradation product, C17H20N2O5 (1)**	43.4
	2'-deoxyadenosine 5'-monophosphate	43.7
	N-formylphenylalanine	44.2
	dihydroxyacetone phosphate (DHAP)	44.3
	prolylalanine	44.8
	salicylate	51.5
	sucrose	54.3
	N-stearoylserine*	67.2
	imidazole propionate	114.1
	benzoate	121.6
	trans-urocanate	152.1
	cis-urocanate	185.3
